# Supplementary material for: (10E,12E,14E)-9,16-Dioxoocta­deca-10,12,14-trienoic acid
Source: Acta Crystallogr Sect E Struct Rep Online. 2012 Aug 1;68(Pt 9):o2624. doi: 10.1107/S1600536812027870 (PMC3435652; doi:10.1107/S1600536812027870)
Supplement: Supplementary file 1 [file e-68-o2624-sup1.cif]

##############################################################################
#                                                                            #
# This CIF contains the data in a paper accepted for publication in          #
# Acta Crystallographica Section E. It conforms to the requirements of       #
# Notes for Authors for Acta Crystallographica Section E, and has been       #
# peer reviewed under the auspices of the IUCr Commission on Journals.       #
#                                                                            #
# Full details of the Crystallographic Information File format               #
# are given in the paper "The Crystallographic Information File (CIF):       #
# a New Standard Archive File for Crystallography" by S. R. Hall, F. H.      #
# Allen and I. D. Brown [Acta Cryst. (1991), A47, 655-685].                  #
#                                                                            #
# The current version of the core CIF dictionary is obtainable from          #
# ftp://ftp.iucr.org/pub/cif_core.dic.                                       #
#                                                                            #
# Software is freely available for graphical display of the structure(s)     #
# in this CIF. For information consult the CIF software page                 #
# http://www.iucr.org/resources/cif/software.                                #
#                                                                            #
# This file may be used for bona fide research purposes within the           #
# scientific community so long as proper attribution is given to the journal # 
# article from which it was obtained.                                        #
#                                                                            #
##############################################################################
data_I
_audit_creation_method     SHELXL-97
_chemical_name_systematic
;
(10<i>E</i>,12<i>E</i>,14<i>E</i>)-9,16-Dioxooctadeca-10,12,14-trienoic acid
;
_chemical_name_common     ?
_chemical_formula_moiety     'C18 H26 O4'
_chemical_formula_sum     'C18 H26 O4'
_chemical_formula_iupac     'C18 H26 O4'
_chemical_formula_weight     306.39
_chemical_melting_point     ?
_symmetry_cell_setting     triclinic
_symmetry_space_group_name_H-M     'P -1'
_symmetry_space_group_name_Hall     '-P 1'
loop_
    _symmetry_equiv_pos_as_xyz
    'x, y, z'
    '-x, -y, -z'
_cell_length_a     5.6859(3)
_cell_length_b     7.7535(5)
_cell_length_c     19.9045(16)
_cell_angle_alpha     81.333(4)
_cell_angle_beta     84.152(4)
_cell_angle_gamma     87.660(4)
_cell_volume     862.68(10)
_cell_formula_units_Z     2
_cell_measurement_reflns_used     12739
_cell_measurement_theta_min     0.998
_cell_measurement_theta_max     27.485
_cell_measurement_temperature     173(2)
_exptl_crystal_description     'plate'
_exptl_crystal_colour     'colorless'
_exptl_crystal_size_max     0.40
_exptl_crystal_size_mid     0.30
_exptl_crystal_size_min     0.10
_exptl_crystal_density_diffrn     1.180
_exptl_crystal_density_meas     ?
_exptl_crystal_density_method     'not measured'
_exptl_crystal_F_000     332
_exptl_absorpt_coefficient_mu     0.082
_exptl_absorpt_correction_type     none
_exptl_absorpt_process_details     ?
_exptl_absorpt_correction_T_min     ?
_exptl_absorpt_correction_T_max     ?
_exptl_special_details     ?
_diffrn_ambient_temperature     173(2)
_diffrn_radiation_type     MoK\a
_diffrn_radiation_wavelength     0.71073
_diffrn_radiation_source     'fine-focus sealed tube'
_diffrn_radiation_monochromator     graphite
_diffrn_measurement_device_type     'Nonius KappaCCD'
_diffrn_measurement_method     'phi and omega scans'
_diffrn_detector_area_resol_mean     ?
_diffrn_reflns_number     8217
_diffrn_reflns_av_R_equivalents     0.0625
_diffrn_reflns_av_sigmaI/netI     0.0579
_diffrn_reflns_theta_min     1.04
_diffrn_reflns_theta_max     27.50
_diffrn_reflns_theta_full     25.00
_diffrn_measured_fraction_theta_max     0.968
_diffrn_measured_fraction_theta_full     0.984
_diffrn_reflns_limit_h_min     -7
_diffrn_reflns_limit_h_max     7
_diffrn_reflns_limit_k_min     -10
_diffrn_reflns_limit_k_max     10
_diffrn_reflns_limit_l_min     -25
_diffrn_reflns_limit_l_max     25
_diffrn_standards_number     ?
_diffrn_standards_interval_count     ?
_diffrn_standards_interval_time     ?
_diffrn_standards_decay_%     ?
_refine_special_details
;
Refinement of <i>F</i>^2^ against ALL reflections. The weighted <i>R</i>-factor
<i>wR</i> and goodness of fit <i>S</i> are based on <i>F</i>^2^, conventional
<i>R</i>-factors <i>R</i> are based on <i>F</i>, with <i>F</i> set to zero for
negative <i>F</i>^2^. The threshold expression of <i>F</i>^2^ >
\s(<i>F</i>^2^) is used only for calculating <i>R</i>-factors(gt) <i>etc</i>.
and is not relevant to the choice of reflections for refinement.
<i>R</i>-factors based on <i>F</i>^2^ are statistically about twice as large
as those based on <i>F</i>, and <i>R</i>- factors based on ALL data will be
even larger.
;
_reflns_number_total     3846
_reflns_number_gt     2648
_reflns_threshold_expression     I>2sigma(I)
_refine_ls_structure_factor_coef     Fsqd
_refine_ls_matrix_type     full
_refine_ls_R_factor_all     0.0962
_refine_ls_R_factor_gt     0.0647
_refine_ls_wR_factor_gt     0.1652
_refine_ls_wR_factor_ref     0.1892
_refine_ls_goodness_of_fit_ref     1.062
_refine_ls_restrained_S_all     1.062
_refine_ls_number_reflns     3846
_refine_ls_number_parameters     204
_refine_ls_number_restraints     0
_refine_ls_hydrogen_treatment     mixed
_refine_ls_weighting_scheme     calc
_refine_ls_weighting_details
         'calc w=1/[\s^2^(Fo^2^)+(0.0932P)^2^+0.1679P] where P=(Fo^2^+2Fc^2^)/3'
_atom_sites_solution_hydrogens     geom
_atom_sites_solution_primary     direct
_atom_sites_solution_secondary     difmap
_refine_ls_shift/su_max     0.000
_refine_ls_shift/su_mean     0.000
_refine_diff_density_max     0.266
_refine_diff_density_min     -0.244
_refine_ls_extinction_method     none
_refine_ls_extinction_coef     ?
loop_
    _atom_type_symbol
    _atom_type_description
    _atom_type_scat_dispersion_real
    _atom_type_scat_dispersion_imag
    _atom_type_scat_source
    'C' 'C' 0.0033 0.0016
                         'International Tables Vol C Tables 4.2.6.8 and 6.1.1.4'
    'H' 'H' 0.0000 0.0000
                         'International Tables Vol C Tables 4.2.6.8 and 6.1.1.4'
    'O' 'O' 0.0106 0.0060
                         'International Tables Vol C Tables 4.2.6.8 and 6.1.1.4'
_computing_data_collection     'COLLECT (Nonius, 1998)'
_computing_cell_refinement     'DENZO (Otwinowski & Minor, 1997)'
_computing_data_reduction     'DENZO (Otwinowski & Minor, 1997)'
_computing_structure_solution     'SHELXS97 (Sheldrick, 2008)'
_computing_structure_refinement     'SHELXL97 (Sheldrick, 2008)'
_computing_molecular_graphics     'PLATON (Spek, 2009)'
_computing_publication_material     'SHELXL97 (Sheldrick, 2008)'
loop_
    _atom_site_type_symbol
    _atom_site_label
    _atom_site_fract_x
    _atom_site_fract_y
    _atom_site_fract_z
    _atom_site_U_iso_or_equiv
    _atom_site_adp_type
    _atom_site_calc_flag
    _atom_site_refinement_flags
    _atom_site_occupancy
    _atom_site_symmetry_multiplicity
    _atom_site_disorder_assembly
    _atom_site_disorder_group
    C C1 1.7412(3) 0.9602(2) 0.07113(9) 0.0370(4) Uani d . 1 1 . .
    C C2 1.5281(3) 0.9351(3) 0.12198(10) 0.0426(5) Uani d . 1 1 . .
    H H2A 1.3914 0.9132 0.0977 0.051 Uiso calc R 1 1 . .
    H H2B 1.4935 1.0453 0.1410 0.051 Uiso calc R 1 1 . .
    C C3 1.5485(3) 0.7882(2) 0.18074(9) 0.0355(4) Uani d . 1 1 . .
    H H3A 1.6700 0.8163 0.2094 0.043 Uiso calc R 1 1 . .
    H H3B 1.5999 0.6793 0.1625 0.043 Uiso calc R 1 1 . .
    C C4 1.3134(3) 0.7601(2) 0.22433(9) 0.0371(4) Uani d . 1 1 . .
    H H4A 1.2613 0.8705 0.2413 0.044 Uiso calc R 1 1 . .
    H H4B 1.1935 0.7311 0.1954 0.044 Uiso calc R 1 1 . .
    C C5 1.3238(3) 0.6162(2) 0.28491(9) 0.0349(4) Uani d . 1 1 . .
    H H5A 1.4352 0.6489 0.3157 0.042 Uiso calc R 1 1 . .
    H H5B 1.3859 0.5074 0.2684 0.042 Uiso calc R 1 1 . .
    C C6 1.0834(3) 0.5817(2) 0.32511(9) 0.0344(4) Uani d . 1 1 . .
    H H6A 1.0212 0.6904 0.3417 0.041 Uiso calc R 1 1 . .
    H H6B 0.9720 0.5489 0.2944 0.041 Uiso calc R 1 1 . .
    C C7 1.0945(3) 0.4374(2) 0.38581(9) 0.0332(4) Uani d . 1 1 . .
    H H7A 1.2019 0.4722 0.4173 0.040 Uiso calc R 1 1 . .
    H H7B 1.1622 0.3300 0.3693 0.040 Uiso calc R 1 1 . .
    C C8 0.8539(3) 0.3977(2) 0.42492(8) 0.0310(4) Uani d . 1 1 . .
    H H8A 0.7810 0.5074 0.4381 0.037 Uiso calc R 1 1 . .
    H H8B 0.7506 0.3545 0.3942 0.037 Uiso calc R 1 1 . .
    C C9 0.8631(3) 0.2648(2) 0.48833(9) 0.0295(4) Uani d . 1 1 . .
    C C10 0.6343(3) 0.2012(2) 0.52376(8) 0.0300(4) Uani d . 1 1 . .
    H H10 0.4917 0.2397 0.5045 0.036 Uiso calc R 1 1 . .
    C C11 0.6245(3) 0.0905(2) 0.58252(9) 0.0299(4) Uani d . 1 1 . .
    H H11 0.7696 0.0515 0.6002 0.036 Uiso calc R 1 1 . .
    C C12 0.4081(3) 0.0265(2) 0.62080(9) 0.0298(4) Uani d . 1 1 . .
    H H12 0.2623 0.0608 0.6027 0.036 Uiso calc R 1 1 . .
    C C13 0.4038(3) -0.0797(2) 0.68114(9) 0.0303(4) Uani d . 1 1 . .
    H H13 0.5503 -0.1168 0.6984 0.036 Uiso calc R 1 1 . .
    C C14 0.1889(3) -0.1398(2) 0.72083(8) 0.0291(4) Uani d . 1 1 . .
    H H14 0.0433 -0.1026 0.7031 0.035 Uiso calc R 1 1 . .
    C C15 0.1797(3) -0.2443(2) 0.78105(9) 0.0318(4) Uani d . 1 1 . .
    H H15 0.3235 -0.2847 0.7992 0.038 Uiso calc R 1 1 . .
    C C16 -0.0463(3) -0.2989(2) 0.82020(9) 0.0295(4) Uani d . 1 1 . .
    C C17 -0.0310(3) -0.4111(3) 0.88816(10) 0.0420(5) Uani d . 1 1 . .
    H H17A 0.0712 -0.3535 0.9150 0.050 Uiso calc R 1 1 . .
    H H17B 0.0468 -0.5239 0.8804 0.050 Uiso calc R 1 1 . .
    C C18 -0.2653(4) -0.4474(3) 0.93005(10) 0.0502(5) Uani d . 1 1 . .
    H H18A -0.3392 -0.3374 0.9411 0.075 Uiso calc R 1 1 . .
    H H18B -0.2393 -0.5251 0.9724 0.075 Uiso calc R 1 1 . .
    H H18C -0.3693 -0.5032 0.9039 0.075 Uiso calc R 1 1 . .
    O O1 1.9060(2) 0.85667(18) 0.06800(7) 0.0537(4) Uani d . 1 1 . .
    O O2 1.7321(3) 1.10716(19) 0.02820(8) 0.0565(4) Uani d . 1 1 . .
    O O3 1.0497(2) 0.21570(18) 0.51052(7) 0.0464(4) Uani d . 1 1 . .
    O O4 -0.2355(2) -0.25612(17) 0.79837(6) 0.0434(4) Uani d . 1 1 . .
    H H2 1.868(7) 1.118(5) 0.001(2) 0.140(14) Uiso d . 1 1 . .
loop_
    _atom_site_aniso_label
    _atom_site_aniso_U_11
    _atom_site_aniso_U_22
    _atom_site_aniso_U_33
    _atom_site_aniso_U_12
    _atom_site_aniso_U_13
    _atom_site_aniso_U_23
    C1 0.0422(10) 0.0350(9) 0.0294(9) -0.0042(8) 0.0027(8) 0.0061(7)
    C2 0.0401(10) 0.0458(11) 0.0351(10) -0.0011(8) 0.0066(8) 0.0093(8)
    C3 0.0367(9) 0.0362(9) 0.0293(9) -0.0033(7) 0.0052(7) 0.0037(7)
    C4 0.0362(10) 0.0399(10) 0.0306(9) -0.0047(8) 0.0049(7) 0.0050(8)
    C5 0.0352(9) 0.0362(9) 0.0299(9) -0.0051(7) 0.0042(7) 0.0021(7)
    C6 0.0346(9) 0.0356(9) 0.0293(9) -0.0053(7) 0.0039(7) 0.0041(7)
    C7 0.0310(9) 0.0343(9) 0.0308(9) -0.0053(7) 0.0030(7) 0.0031(7)
    C8 0.0296(9) 0.0340(9) 0.0267(9) -0.0050(7) -0.0010(7) 0.0041(7)
    C9 0.0275(8) 0.0321(9) 0.0274(8) -0.0046(7) -0.0020(7) 0.0009(7)
    C10 0.0265(8) 0.0342(9) 0.0277(9) -0.0034(7) -0.0034(7) 0.0023(7)
    C11 0.0253(8) 0.0324(9) 0.0303(9) -0.0029(7) -0.0032(7) 0.0015(7)
    C12 0.0275(8) 0.0322(9) 0.0278(9) -0.0026(7) -0.0025(7) 0.0027(7)
    C13 0.0259(8) 0.0328(9) 0.0299(9) -0.0028(7) -0.0028(7) 0.0030(7)
    C14 0.0260(8) 0.0311(8) 0.0285(9) -0.0011(7) -0.0032(7) 0.0017(7)
    C15 0.0253(8) 0.0345(9) 0.0324(9) -0.0019(7) -0.0035(7) 0.0059(7)
    C16 0.0276(8) 0.0291(8) 0.0293(9) -0.0010(7) -0.0030(7) 0.0034(7)
    C17 0.0349(9) 0.0471(11) 0.0369(10) -0.0026(8) -0.0018(8) 0.0157(8)
    C18 0.0468(12) 0.0550(12) 0.0389(11) -0.0009(9) 0.0072(9) 0.0176(9)
    O1 0.0502(8) 0.0507(8) 0.0466(9) 0.0085(7) 0.0175(6) 0.0193(7)
    O2 0.0603(10) 0.0444(8) 0.0501(9) 0.0071(7) 0.0212(7) 0.0200(7)
    O3 0.0292(7) 0.0591(9) 0.0442(8) -0.0057(6) -0.0048(6) 0.0166(6)
    O4 0.0275(6) 0.0587(9) 0.0382(7) -0.0020(6) -0.0040(5) 0.0127(6)
_geom_special_details
;
All e.s.d.'s (except the e.s.d. in the dihedral angle between two l.s. planes)
are estimated using the full covariance matrix. The cell e.s.d.'s are taken
into account individually in the estimation of e.s.d.'s in distances, angles
and torsion angles; correlations between e.s.d.'s in cell parameters are only
used when they are defined by crystal symmetry. An approximate (isotropic)
treatment of cell e.s.d.'s is used for estimating e.s.d.'s involving l.s.
planes.
;
loop_
    _geom_bond_atom_site_label_1
    _geom_bond_atom_site_label_2
    _geom_bond_site_symmetry_2
    _geom_bond_distance
    _geom_bond_publ_flag
    C1 O1 . 1.211(2) ?
    C1 O2 . 1.320(2) ?
    C1 C2 . 1.497(3) ?
    C2 C3 . 1.515(2) ?
    C2 H2A . 0.9900 ?
    C2 H2B . 0.9900 ?
    C3 C4 . 1.522(2) ?
    C3 H3A . 0.9900 ?
    C3 H3B . 0.9900 ?
    C4 C5 . 1.519(2) ?
    C4 H4A . 0.9900 ?
    C4 H4B . 0.9900 ?
    C5 C6 . 1.524(2) ?
    C5 H5A . 0.9900 ?
    C5 H5B . 0.9900 ?
    C6 C7 . 1.522(2) ?
    C6 H6A . 0.9900 ?
    C6 H6B . 0.9900 ?
    C7 C8 . 1.523(2) ?
    C7 H7A . 0.9900 ?
    C7 H7B . 0.9900 ?
    C8 C9 . 1.508(2) ?
    C8 H8A . 0.9900 ?
    C8 H8B . 0.9900 ?
    C9 O3 . 1.215(2) ?
    C9 C10 . 1.481(2) ?
    C10 C11 . 1.340(2) ?
    C10 H10 . 0.9500 ?
    C11 C12 . 1.444(2) ?
    C11 H11 . 0.9500 ?
    C12 C13 . 1.349(2) ?
    C12 H12 . 0.9500 ?
    C13 C14 . 1.440(2) ?
    C13 H13 . 0.9500 ?
    C14 C15 . 1.339(2) ?
    C14 H14 . 0.9500 ?
    C15 C16 . 1.476(2) ?
    C15 H15 . 0.9500 ?
    C16 O4 . 1.2161(19) ?
    C16 C17 . 1.502(2) ?
    C17 C18 . 1.511(3) ?
    C17 H17A . 0.9900 ?
    C17 H17B . 0.9900 ?
    C18 H18A . 0.9800 ?
    C18 H18B . 0.9800 ?
    C18 H18C . 0.9800 ?
    O2 H2 . 0.90(4) ?
loop_
    _geom_angle_atom_site_label_1
    _geom_angle_atom_site_label_2
    _geom_angle_atom_site_label_3
    _geom_angle_site_symmetry_1
    _geom_angle_site_symmetry_3
    _geom_angle
    _geom_angle_publ_flag
    O1 C1 O2 . . 122.25(17) ?
    O1 C1 C2 . . 124.48(16) ?
    O2 C1 C2 . . 113.26(16) ?
    C1 C2 C3 . . 115.59(15) ?
    C1 C2 H2A . . 108.4 ?
    C3 C2 H2A . . 108.4 ?
    C1 C2 H2B . . 108.4 ?
    C3 C2 H2B . . 108.4 ?
    H2A C2 H2B . . 107.4 ?
    C2 C3 C4 . . 111.17(15) ?
    C2 C3 H3A . . 109.4 ?
    C4 C3 H3A . . 109.4 ?
    C2 C3 H3B . . 109.4 ?
    C4 C3 H3B . . 109.4 ?
    H3A C3 H3B . . 108.0 ?
    C5 C4 C3 . . 113.63(15) ?
    C5 C4 H4A . . 108.8 ?
    C3 C4 H4A . . 108.8 ?
    C5 C4 H4B . . 108.8 ?
    C3 C4 H4B . . 108.8 ?
    H4A C4 H4B . . 107.7 ?
    C4 C5 C6 . . 112.83(15) ?
    C4 C5 H5A . . 109.0 ?
    C6 C5 H5A . . 109.0 ?
    C4 C5 H5B . . 109.0 ?
    C6 C5 H5B . . 109.0 ?
    H5A C5 H5B . . 107.8 ?
    C7 C6 C5 . . 112.67(15) ?
    C7 C6 H6A . . 109.1 ?
    C5 C6 H6A . . 109.1 ?
    C7 C6 H6B . . 109.1 ?
    C5 C6 H6B . . 109.1 ?
    H6A C6 H6B . . 107.8 ?
    C6 C7 C8 . . 113.09(14) ?
    C6 C7 H7A . . 109.0 ?
    C8 C7 H7A . . 109.0 ?
    C6 C7 H7B . . 109.0 ?
    C8 C7 H7B . . 109.0 ?
    H7A C7 H7B . . 107.8 ?
    C9 C8 C7 . . 113.98(14) ?
    C9 C8 H8A . . 108.8 ?
    C7 C8 H8A . . 108.8 ?
    C9 C8 H8B . . 108.8 ?
    C7 C8 H8B . . 108.8 ?
    H8A C8 H8B . . 107.7 ?
    O3 C9 C10 . . 121.41(15) ?
    O3 C9 C8 . . 121.50(15) ?
    C10 C9 C8 . . 117.06(14) ?
    C11 C10 C9 . . 121.25(15) ?
    C11 C10 H10 . . 119.4 ?
    C9 C10 H10 . . 119.4 ?
    C10 C11 C12 . . 124.38(15) ?
    C10 C11 H11 . . 117.8 ?
    C12 C11 H11 . . 117.8 ?
    C13 C12 C11 . . 122.93(15) ?
    C13 C12 H12 . . 118.5 ?
    C11 C12 H12 . . 118.5 ?
    C12 C13 C14 . . 123.43(15) ?
    C12 C13 H13 . . 118.3 ?
    C14 C13 H13 . . 118.3 ?
    C15 C14 C13 . . 124.62(15) ?
    C15 C14 H14 . . 117.7 ?
    C13 C14 H14 . . 117.7 ?
    C14 C15 C16 . . 122.26(15) ?
    C14 C15 H15 . . 118.9 ?
    C16 C15 H15 . . 118.9 ?
    O4 C16 C15 . . 121.69(15) ?
    O4 C16 C17 . . 121.60(15) ?
    C15 C16 C17 . . 116.71(14) ?
    C16 C17 C18 . . 115.05(15) ?
    C16 C17 H17A . . 108.5 ?
    C18 C17 H17A . . 108.5 ?
    C16 C17 H17B . . 108.5 ?
    C18 C17 H17B . . 108.5 ?
    H17A C17 H17B . . 107.5 ?
    C17 C18 H18A . . 109.5 ?
    C17 C18 H18B . . 109.5 ?
    H18A C18 H18B . . 109.5 ?
    C17 C18 H18C . . 109.5 ?
    H18A C18 H18C . . 109.5 ?
    H18B C18 H18C . . 109.5 ?
    C1 O2 H2 . . 109(2) ?
loop_
    _geom_torsion_atom_site_label_1
    _geom_torsion_atom_site_label_2
    _geom_torsion_atom_site_label_3
    _geom_torsion_atom_site_label_4
    _geom_torsion_site_symmetry_1
    _geom_torsion_site_symmetry_2
    _geom_torsion_site_symmetry_3
    _geom_torsion_site_symmetry_4
    _geom_torsion
    _geom_torsion_publ_flag
    O1 C1 C2 C3 . . . . 12.6(3) ?
    O2 C1 C2 C3 . . . . -168.51(16) ?
    C1 C2 C3 C4 . . . . -173.08(16) ?
    C2 C3 C4 C5 . . . . -179.00(15) ?
    C3 C4 C5 C6 . . . . -176.13(15) ?
    C4 C5 C6 C7 . . . . -179.98(14) ?
    C5 C6 C7 C8 . . . . -178.05(14) ?
    C6 C7 C8 C9 . . . . -175.62(14) ?
    C7 C8 C9 O3 . . . . 10.3(3) ?
    C7 C8 C9 C10 . . . . -171.76(14) ?
    O3 C9 C10 C11 . . . . 1.7(3) ?
    C8 C9 C10 C11 . . . . -176.26(15) ?
    C9 C10 C11 C12 . . . . 178.37(15) ?
    C10 C11 C12 C13 . . . . -177.39(16) ?
    C11 C12 C13 C14 . . . . 177.91(15) ?
    C12 C13 C14 C15 . . . . -179.56(16) ?
    C13 C14 C15 C16 . . . . 178.72(15) ?
    C14 C15 C16 O4 . . . . 2.6(3) ?
    C14 C15 C16 C17 . . . . -177.86(16) ?
    O4 C16 C17 C18 . . . . -7.0(3) ?
    C15 C16 C17 C18 . . . . 173.45(16) ?
loop_
    _geom_hbond_atom_site_label_D
    _geom_hbond_atom_site_label_H
    _geom_hbond_atom_site_label_A
    _geom_hbond_site_symmetry_A
    _geom_hbond_distance_DH
    _geom_hbond_distance_HA
    _geom_hbond_distance_DA
    _geom_hbond_angle_DHA
    O2 H2 O1 2_975 0.90(4) 1.78(4) 2.658(2) 167.0(4)
data_global
_journal_date_recd_electronic     2012-05-16
_journal_date_accepted     2012-06-19
_journal_name_full     'Acta Crystallographica, Section E'
_journal_year     2012
_journal_volume     68
_journal_issue      9
_journal_page_first     o2624
_journal_page_last     o2624
_journal_paper_category     QO
_journal_paper_doi     10.1107/S1600536812027870
_journal_coeditor_code     ZJ2081
_publ_contact_author_name     'Lise Br\'eant'
_publ_contact_author_address
;
Laboratoire de Pharmacognosie
UMR 7200, UdS
Facult\'e de Pharmacie
74 route du Rhin
67401 Illkirch-Graffenstaden Cedex
France
;
_publ_contact_author_email     'lise.breant@hotmail.fr'
_publ_contact_author_fax     ?
_publ_contact_author_phone     ?
_publ_section_title
;
(10<i>E</i>,12<i>E</i>,14<i>E</i>)-9,16-Dioxooctadeca-10,12,14-trienoic acid
;
loop_
    _publ_author_name
    _publ_author_footnote
    _publ_author_address
    'Br\'eant, Lise' .
;
Laboratoire de Pharmacognosie
UMR 7200, CNRS-Unistra
Facult\'e de Pharmacie
Universit\'e de Strasbourg
74 route du Rhin
CS 60024
67401 Illkirch Cedex
France
;
    'Vonthron-S\'en\'echeau, Catherine' .
;
Laboratoire de Pharmacognosie
UMR 7200, CNRS-Unistra
Facult\'e de Pharmacie
Universit\'e de Strasbourg
74 route du Rhin
CS 60024
67401 Illkirch Cedex
France
;
    'Brelot, Lydia' .
;
Institut de Chimie de Strasbourg
UMR 7177 CNRS-Unistra
Service de Radiocristallographie
1 rue Blaise Pascal
67008 Strasbourg Cedex
France
;
    'Lobstein, Annelise' .
;
Laboratoire de Pharmacognosie
UMR 7200, CNRS-Unistra
Facult\'e de Pharmacie
Universit\'e de Strasbourg
74 route du Rhin
CS 60024
67401 Illkirch Cedex
France
;
