# Supplementary material for: (10E,12E,14E)-9,16-Dioxoocta­deca-10,12,14-trienoic acid
Source: Acta Crystallogr Sect E Struct Rep Online. 2012 Aug 1;68(Pt 9):o2624. doi: 10.1107/S1600536812027870 (PMC3435652; doi:10.1107/S1600536812027870)
Supplement: Supplementary file 2 [file e-68-o2624-Isup2.hkl]

#
# h,k,l, Fc-squared, Fo-squared, sigma(Fo-squared) and status flag
#
data_I
_shelx_title ' import in P 1               New: P-1'
_shelx_refln_list_code          4
_shelx_F_calc_maximum       78.41
_exptl_crystal_F_000       332.00
_reflns_d_resolution_high  0.7696
 
loop_
 _symmetry_equiv_pos_as_xyz
 'x, y, z'
 '-x, -y, -z'
 
_cell_length_a     5.6859
_cell_length_b     7.7535
_cell_length_c    19.9045
_cell_angle_alpha  81.333
_cell_angle_beta   84.152
_cell_angle_gamma  87.660
 
_shelx_F_squared_multiplier     1.000
 
loop_
 _refln_index_h
 _refln_index_k
 _refln_index_l
 _refln_F_squared_calc
 _refln_F_squared_meas
 _refln_F_squared_sigma
 _refln_observed_status
   1   0   0      411.00      339.79     12.00 o
   2   0   0       85.14       79.21      1.49 o
   3   0   0       34.60       32.68      2.15 o
   4   0   0        3.65        3.14      0.56 o
   5   0   0        0.42        0.42      0.65 o
   6   0   0       25.58       29.75      1.76 o
   7   0   0        2.67        5.38      2.81 o
  -7   1   0        0.26        1.89      1.30 o
  -6   1   0        1.61        1.24      1.20 o
  -5   1   0      800.17      846.55     17.38 o
  -4   1   0       51.36       50.53      1.39 o
  -3   1   0       39.87       40.74      1.01 o
  -2   1   0      148.85      153.91      2.99 o
   0   1   0      434.21      133.99     37.74 o
   1   1   0      571.54      551.43     34.79 o
   2   1   0      284.70      267.76     17.58 o
   3   1   0      168.28      169.25      3.76 o
   4   1   0       42.41       43.30      2.55 o
   5   1   0      200.59      204.40      6.34 o
   6   1   0       26.92       31.82      1.84 o
   7   1   0        0.02        0.95      2.24 o
  -7   2   0       11.40       15.78      2.57 o
  -6   2   0      188.02      193.90      6.24 o
  -5   2   0        2.60        4.55      0.60 o
  -4   2   0        2.25        2.33      0.46 o
  -3   2   0      167.47      160.74      3.68 o
  -2   2   0      280.55      276.60      6.80 o
  -1   2   0      986.76      901.66     34.27 o
   0   2   0      202.88      216.49      6.28 o
   1   2   0       52.10       55.87      3.03 o
   2   2   0      127.13      125.78      5.04 o
   3   2   0       55.26       49.68      3.01 o
   4   2   0        9.74       10.49      0.64 o
   5   2   0        1.03        1.23      0.83 o
   6   2   0        6.10        5.76      1.05 o
   7   2   0        0.09        1.81      2.24 o
  -6   3   0       20.20       19.02      2.48 o
  -5   3   0        7.93        6.33      2.19 o
  -4   3   0        3.90        3.39      0.56 o
  -3   3   0        0.23        1.58      0.35 o
  -2   3   0       60.08       47.54      1.59 o
  -1   3   0      313.54      317.51      9.52 o
   0   3   0      233.26      229.71      5.93 o
   1   3   0        0.02        0.38      0.23 o
   2   3   0       19.67       17.59      1.14 o
   3   3   0        8.14       10.29      0.69 o
   4   3   0        2.53        2.53      0.52 o
   5   3   0       28.25       26.91      1.28 o
   6   3   0       27.09       22.88      2.81 o
   7   3   0        3.58        8.01      2.95 o
  -6   4   0        0.03       -0.14      2.53 o
  -5   4   0        0.00        1.67      1.67 o
  -4   4   0        3.89        4.86      1.33 o
  -3   4   0       50.35       37.41      2.29 o
  -2   4   0       18.15       18.49      0.99 o
  -1   4   0       47.02       46.73      1.96 o
   0   4   0        5.46        3.99      0.27 o
   1   4   0        5.50        7.64      0.54 o
   2   4   0        0.17       -0.09      0.36 o
   3   4   0        8.89       11.37      0.66 o
   4   4   0       58.03       57.30      4.26 o
   5   4   0       23.39       21.49      1.51 o
   6   4   0        3.47        6.00      1.95 o
  -6   5   0        5.09        3.05      2.43 o
  -5   5   0       33.02       36.89      3.24 o
  -4   5   0       16.66       15.01      1.81 o
  -3   5   0       32.79       24.73      1.91 o
  -2   5   0        4.66        2.27      0.65 o
  -1   5   0      113.77      103.08      2.11 o
   0   5   0       17.80       18.52      0.61 o
   1   5   0       10.36       11.29      0.47 o
   2   5   0       70.73       72.22      2.68 o
   3   5   0       79.37       91.01      5.95 o
   4   5   0        2.57        3.00      1.48 o
   5   5   0      152.78      122.33      4.21 o
   6   5   0        0.07       -0.52      1.67 o
  -5   6   0       18.40       16.49      2.72 o
  -4   6   0       31.48       30.93      3.29 o
  -3   6   0        3.32        1.61      2.43 o
  -2   6   0        0.01        2.34      1.05 o
  -1   6   0        2.53        1.56      0.64 o
   0   6   0      525.78      535.35     14.80 o
   1   6   0        2.91        3.42      0.42 o
   2   6   0       19.95       16.58      1.26 o
   3   6   0        3.53        1.25      0.66 o
   4   6   0       73.97       70.41      4.67 o
   5   6   0        8.62        6.00      1.72 o
  -5   7   0        9.78        5.62      2.14 o
  -4   7   0        0.00        2.77      1.66 o
  -3   7   0        1.57        3.04      1.17 o
  -2   7   0        1.05        0.87      0.90 o
  -1   7   0      823.78      901.73     17.73 o
   0   7   0        1.48        3.40      2.06 o
   1   7   0        0.00       -0.52      0.95 o
   2   7   0        1.70        2.71      0.97 o
   3   7   0       38.11       35.65      2.28 o
   5   7   0        0.01       -0.10      1.53 o
  -3   8   0        3.95        3.03      2.19 o
  -2   8   0      182.01      205.08      7.15 o
  -1   8   0       20.12       18.71      1.93 o
   0   8   0        0.56        1.48      0.82 o
   1   8   0        2.66        2.26      1.17 o
   2   8   0        0.32        0.96      1.04 o
   3   8   0       11.14       12.46      1.53 o
  -2   9   0       19.98       17.82      2.38 o
  -1   9   0        0.26        0.57      1.38 o
   1   9   0        5.12        5.19      2.29 o
   2   9   0       31.59       29.71      2.02 o
   3   9   0        0.13        2.67      2.29 o
  -3  -9   1        4.36        4.10      2.24 o
  -2  -9   1       66.12       62.41      5.91 o
   0  -9   1        0.10       -1.24      1.24 o
   1  -9   1        1.07        0.96      1.19 o
   2  -9   1        4.49        1.76      2.05 o
  -4  -8   1        9.16        6.53      2.43 o
  -3  -8   1        0.33        0.79      1.13 o
  -2  -8   1      238.18      257.94     20.76 o
  -1  -8   1        5.61        4.64      1.03 o
   0  -8   1        2.47        2.24      1.00 o
   1  -8   1       29.63       30.91      2.07 o
   2  -8   1      237.56      254.01      7.60 o
   3  -8   1        4.90        2.95      2.38 o
   4  -8   1        4.70        3.38      2.00 o
  -5  -7   1        0.00        0.38      2.19 o
  -4  -7   1        5.27        6.31      2.29 o
  -3  -7   1      574.01      623.38     44.58 o
  -2  -7   1       39.33       27.49      7.48 o
  -1  -7   1        2.19        2.21      0.57 o
   0  -7   1        0.06        0.95      0.70 o
   1  -7   1        4.81        5.66      1.00 o
   2  -7   1        5.46        7.18      1.43 o
   3  -7   1        0.09        1.42      1.38 o
   4  -7   1        0.02        0.26      1.26 o
   5  -7   1       12.28       13.92      3.00 o
  -5  -6   1        1.72        4.38      2.24 o
  -4  -6   1      210.56      200.95      8.53 o
  -3  -6   1        2.45        3.51      2.73 o
  -2  -6   1       64.24       61.06      2.68 o
  -1  -6   1        0.13        0.29      0.40 o
   0  -6   1      106.68      106.82      2.44 o
   1  -6   1      310.79      308.95      6.32 o
   2  -6   1        0.02        0.25      0.53 o
   3  -6   1       64.39       66.52      3.88 o
   4  -6   1       35.96       37.56      3.38 o
   5  -6   1        1.39        7.05      2.72 o
  -5  -5   1        0.45        0.58      0.75 o
  -4  -5   1       56.56       56.19      3.46 o
  -3  -5   1       13.23       12.67      1.03 o
  -2  -5   1        0.30        1.50      1.62 o
  -1  -5   1        1.52        2.29      0.36 o
   0  -5   1      139.15      128.92      3.36 o
   1  -5   1        8.13        6.68      0.36 o
   2  -5   1       36.77       39.45      1.63 o
   3  -5   1       63.17       56.62      3.24 o
   4  -5   1       33.79       31.79      2.57 o
   5  -5   1       30.31       32.17      2.95 o
   6  -5   1        1.50        1.76      2.29 o
  -6  -4   1        0.38        0.10      2.05 o
  -5  -4   1        0.57        0.91      1.33 o
  -4  -4   1        2.14        1.66      0.53 o
  -3  -4   1       60.42       60.90      3.17 o
  -2  -4   1        0.19        0.54      0.37 o
  -1  -4   1        0.82        1.07      0.39 o
   0  -4   1       43.98       45.98      1.14 o
   1  -4   1      297.70      291.34      4.57 o
   2  -4   1       15.78       11.74      0.90 o
   3  -4   1      118.79      132.21      5.53 o
   4  -4   1        0.02        0.52      1.24 o
   5  -4   1        3.14        3.91      1.72 o
   6  -4   1        0.02        1.95      2.91 o
  -7  -3   1        3.46        7.20      2.48 o
  -6  -3   1        0.35        1.10      1.33 o
  -5  -3   1        0.16        1.73      1.84 o
  -4  -3   1        7.29        8.01      0.72 o
  -3  -3   1        6.10        8.62      0.74 o
  -2  -3   1      330.47      381.11     17.50 o
  -1  -3   1        9.83       11.48      0.64 o
   0  -3   1      140.51      134.86      3.84 o
   1  -3   1       19.20       20.70      0.46 o
   2  -3   1       26.35       19.95      0.98 o
   3  -3   1      168.78      219.76      5.83 o
   4  -3   1        4.87        4.34      0.55 o
   5  -3   1        8.06        8.66      1.04 o
   6  -3   1        7.93       14.01      2.38 o
  -7  -2   1       19.31       19.02      2.48 o
  -6  -2   1        1.20        1.14      1.09 o
  -5  -2   1        0.97        0.78      0.57 o
  -4  -2   1       29.33       28.97      3.19 o
  -3  -2   1        1.67        2.15      0.39 o
  -2  -2   1       75.46       82.71      6.20 o
  -1  -2   1        0.12        0.28      0.20 o
   0  -2   1       14.88       13.82      0.41 o
   1  -2   1        0.31        0.60      0.20 o
   2  -2   1      624.60      723.91     17.75 o
   3  -2   1       61.26       64.37      1.63 o
   4  -2   1        3.95        4.80      0.47 o
   5  -2   1        0.11        0.94      0.39 o
   6  -2   1       36.25       34.92      1.80 o
   7  -2   1       21.98       24.59      3.15 o
  -7  -1   1        2.28        4.19      2.19 o
  -6  -1   1        0.23        1.34      1.26 o
  -5  -1   1        4.81        4.53      0.90 o
  -4  -1   1       94.10       87.07      4.63 o
  -3  -1   1     2297.03     2361.70     91.39 o
  -2  -1   1      426.31      422.02     28.50 o
  -1  -1   1      157.06      160.12      9.32 o
   0  -1   1      581.52      445.46    101.99 o
   2  -1   1      500.89      470.52      7.75 o
   3  -1   1       34.31       31.41      0.88 o
   4  -1   1       30.30       29.83      0.85 o
   5  -1   1        0.01        0.31      0.72 o
   6  -1   1        1.60        2.16      1.62 o
   7  -1   1        6.11        5.93      2.41 o
  -7   0   1        0.00       -0.65      1.38 o
  -6   0   1        0.03       -0.21      0.89 o
  -5   0   1        9.67        7.10      1.25 o
  -4   0   1     2191.16     2204.61    101.27 o
  -3   0   1       49.46       51.33      1.37 o
  -2   0   1      361.89      351.41      6.88 o
  -1   0   1       14.89       14.13      0.42 o
   0   0   1       15.68        0.10      0.05 o
   1   0   1      236.49      196.77      2.69 o
   2   0   1      242.68      220.98      3.66 o
   3   0   1       66.71       56.04      1.57 o
   4   0   1        2.42        2.80      0.73 o
   5   0   1       79.65       84.31      3.08 o
   6   0   1       18.39       20.41      1.48 o
   7   0   1        5.55        2.62      2.05 o
  -7   1   1        0.26        3.33      1.36 o
  -6   1   1        0.77        2.40      1.10 o
  -5   1   1      927.14      971.75     25.36 o
  -4   1   1       90.30       93.91      2.72 o
  -3   1   1       12.23       12.45      0.61 o
  -2   1   1       22.83       24.15      0.77 o
  -1   1   1      748.99      610.40     13.74 o
   0   1   1       23.47        6.92      1.88 o
   1   1   1       34.88       33.19      1.43 o
   2   1   1       40.01       39.44      0.76 o
   3   1   1        1.81        1.73      0.32 o
   4   1   1        7.14        7.56      0.48 o
   5   1   1       70.91       69.16      1.82 o
   6   1   1        4.34        3.86      1.25 o
   7   1   1       12.80       14.39      2.62 o
  -7   2   1        0.02        2.24      2.29 o
  -6   2   1        0.57        0.28      0.92 o
  -5   2   1      149.24      152.62      5.87 o
  -4   2   1        4.32        3.82      0.46 o
  -3   2   1      451.49      426.56      8.50 o
  -2   2   1      151.74      144.84      3.00 o
  -1   2   1       11.92       11.99      0.48 o
   0   2   1      630.05      544.65     11.08 o
   1   2   1      807.15      794.18     30.22 o
   2   2   1       15.07       16.89      0.58 o
   3   2   1      152.49      148.81      6.51 o
   4   2   1      196.30      192.03      8.44 o
   5   2   1        7.11        7.02      0.96 o
   6   2   1        2.12        1.10      0.98 o
   7   2   1        2.15        3.86      2.19 o
  -6   3   1       23.30       20.49      2.48 o
  -5   3   1       29.30       28.65      0.96 o
  -4   3   1       68.04       75.38      1.83 o
  -3   3   1      106.36      116.84      2.08 o
  -2   3   1      102.04       83.94      1.58 o
  -1   3   1      160.06      159.24      4.52 o
   0   3   1       21.02       17.24      0.45 o
   1   3   1       10.31       11.16      0.33 o
   2   3   1      199.42      195.83      8.25 o
   3   3   1        9.38        7.78      0.49 o
   4   3   1        0.68        1.01      0.58 o
   5   3   1        4.05        5.86      0.96 o
   6   3   1       18.83       16.68      2.38 o
   7   3   1      164.90      182.01     12.11 o
  -5   4   1       35.39       36.70      3.05 o
  -4   4   1        6.59        7.20      1.14 o
  -3   4   1       90.34       68.06      3.38 o
  -2   4   1        6.13        8.21      0.77 o
  -1   4   1       46.87       50.19      1.20 o
   0   4   1      164.53      165.14      2.86 o
   1   4   1      185.28      180.37      5.66 o
   2   4   1      428.21      448.43     14.68 o
   3   4   1        7.56        8.27      0.43 o
   4   4   1        0.95        0.65      0.45 o
   5   4   1        2.81        1.89      1.19 o
   6   4   1        1.46        7.15      2.48 o
  -6   5   1        0.07       -1.67      1.67 o
  -5   5   1        3.59        4.62      1.43 o
  -4   5   1        6.66        1.81      1.48 o
  -3   5   1       73.59       72.58      3.53 o
  -2   5   1        0.53       -0.30      0.77 o
  -1   5   1       15.12       15.94      0.73 o
   0   5   1      204.25      209.72      3.95 o
   1   5   1      250.70      279.75      7.18 o
   2   5   1       41.98       45.50      1.93 o
   3   5   1       33.82       38.34      2.79 o
   4   5   1        0.21        0.80      0.63 o
   5   5   1        3.39       -0.14      1.95 o
   6   5   1       17.92       17.68      3.29 o
  -5   6   1       14.89       17.30      3.05 o
  -4   6   1      125.63      131.63      6.96 o
  -3   6   1       15.64       10.39      1.86 o
  -2   6   1       12.13       14.21      2.19 o
  -1   6   1        0.45        1.55      0.62 o
   0   6   1      322.66      323.95      6.28 o
   1   6   1       18.86       19.09      1.13 o
   2   6   1       55.13       50.06      1.55 o
   3   6   1        7.56        7.82      0.70 o
   4   6   1        3.13        4.44      0.93 o
   6   6   1        1.76        4.19      2.81 o
  -5   7   1      147.05      167.38      9.53 o
  -4   7   1       11.18       14.72      2.22 o
  -3   7   1        0.80        1.26      1.41 o
  -2   7   1        5.66       10.56      5.31 o
  -1   7   1        6.29        9.26      1.01 o
   0   7   1       43.38       50.36      3.33 o
   1   7   1        0.57       -0.08      0.53 o
   2   7   1        0.59        2.11      1.16 o
   3   7   1        5.30        5.58      1.10 o
   4   7   1        2.53       -1.00      1.76 o
   5   7   1        1.18        2.95      3.48 o
  -4   8   1        0.01       -0.71      1.81 o
  -3   8   1        0.45        1.93      1.32 o
  -2   8   1        0.06        0.29      0.89 o
  -1   8   1        6.06        3.68      2.03 o
   0   8   1        0.44        3.23      4.55 o
   1   8   1        9.45        7.58      1.67 o
   2   8   1        6.13        7.38      1.14 o
   3   8   1       41.99       42.26      2.12 o
   4   8   1       42.59       38.37      3.34 o
  -2   9   1       14.69       14.20      2.24 o
  -1   9   1        0.77        0.70      1.11 o
   0   9   1        0.12       -0.43      0.89 o
   1   9   1        0.11        3.72      1.72 o
   2   9   1       31.02       32.05      2.19 o
   3   9   1       31.83       31.45      2.95 o
  -2  -9   2        2.35        2.41      1.55 o
   1  -9   2        0.01       -2.34      2.34 o
  -4  -8   2        0.81        2.53      2.24 o
  -3  -8   2        6.38        7.43      1.42 o
  -2  -8   2      228.90      235.48     19.85 o
  -1  -8   2        0.60       -0.19      1.00 o
   0  -8   2        3.51        3.73      0.89 o
   1  -8   2        2.65        1.45      1.06 o
   2  -8   2       44.03       43.16      5.31 o
   3  -8   2        1.73        0.86      2.34 o
  -5  -7   2        2.15        3.19      1.72 o
  -4  -7   2       22.32       23.31      3.22 o
  -3  -7   2        2.85        1.87      1.22 o
  -2  -7   2       31.11       26.89      2.26 o
  -1  -7   2       21.74       18.01      1.16 o
   0  -7   2       12.84       12.20      1.76 o
   1  -7   2       14.87       13.86      0.67 o
   2  -7   2       61.94       73.24      2.61 o
   3  -7   2       19.51       18.77      1.49 o
   4  -7   2        5.05        5.10      2.05 o
  -5  -6   2        3.01        5.34      2.19 o
  -4  -6   2      115.93      106.71      9.72 o
  -3  -6   2       53.85       50.89      1.83 o
  -2  -6   2        2.17        2.28      0.82 o
  -1  -6   2        6.20        7.33      0.64 o
   0  -6   2        0.19        0.99      0.46 o
   1  -6   2       16.27       14.92      0.96 o
   2  -6   2        3.30        4.38      0.72 o
   3  -6   2        6.90        5.24      1.60 o
   4  -6   2        0.00        0.94      1.06 o
   5  -6   2       14.65       17.16      3.05 o
  -6  -5   2        1.15       -1.00      1.62 o
  -5  -5   2       13.66       11.53      2.69 o
  -4  -5   2       39.47       40.54      4.37 o
  -3  -5   2        3.25        4.55      2.34 o
  -2  -5   2       50.36       53.35      2.85 o
  -1  -5   2      138.44      148.21      6.82 o
   0  -5   2       33.09       33.80      1.12 o
   1  -5   2      139.72      124.75      2.61 o
   2  -5   2        0.03        0.59      0.46 o
   3  -5   2        0.39        0.62      1.43 o
   4  -5   2        8.00        8.15      1.48 o
   5  -5   2      114.21      109.61      5.58 o
   6  -5   2        1.35        1.72      1.81 o
  -5  -4   2       26.61       20.80      5.48 o
  -4  -4   2        7.30        8.74      1.64 o
  -3  -4   2        8.68       10.86      1.75 o
  -2  -4   2      320.14      334.87     16.11 o
  -1  -4   2      409.30      428.88     16.21 o
   0  -4   2       19.55       21.28      0.77 o
   1  -4   2      105.89      100.18      3.91 o
   2  -4   2        0.01       -0.26      0.26 o
   3  -4   2       11.20       11.06      1.91 o
   4  -4   2      383.29      342.76     14.49 o
   5  -4   2       17.42       17.30      2.10 o
   6  -4   2        1.18        4.24      2.34 o
  -6  -3   2       15.48       16.29      1.79 o
  -5  -3   2        0.41        0.58      0.67 o
  -4  -3   2       15.50       16.29      1.74 o
  -3  -3   2      117.33      122.29      9.55 o
  -2  -3   2        0.75        0.32      0.44 o
  -1  -3   2      265.11      267.59     10.67 o
   0  -3   2      420.72      436.42      7.30 o
   1  -3   2       94.44      101.42      2.15 o
   2  -3   2       49.35       56.55      1.41 o
   3  -3   2       67.17      100.22      2.35 o
   4  -3   2        2.04        2.53      1.14 o
   5  -3   2       16.30       16.30      1.81 o
   6  -3   2        1.66        2.19      1.91 o
  -6  -2   2        0.35       -0.92      0.92 o
  -5  -2   2        0.27        0.88      0.59 o
  -4  -2   2        3.88        3.83      0.93 o
  -3  -2   2       73.25       80.32     12.22 o
  -1  -2   2      268.90      270.47     16.62 o
   0  -2   2       25.61       28.23      0.62 o
   1  -2   2      291.15      284.06      6.90 o
   2  -2   2       30.04       30.67      0.83 o
   3  -2   2       43.20       38.35      1.25 o
   4  -2   2       46.36       46.61      1.25 o
   5  -2   2       47.60       41.09      1.83 o
   6  -2   2        8.39        9.04      1.28 o
   7  -2   2        3.53        1.43      2.19 o
  -7  -1   2      149.62      181.39     11.25 o
  -6  -1   2        7.81        6.90      1.18 o
  -5  -1   2        9.96       11.43      1.83 o
  -4  -1   2        5.46        7.80      2.65 o
  -3  -1   2     1069.01     1157.54     86.45 o
  -2  -1   2      301.58      313.27     23.19 o
  -1  -1   2       10.91       12.41      0.55 o
   0  -1   2      507.80      535.18     12.23 o
   1  -1   2      943.19      836.75     29.35 o
   2  -1   2       27.00       33.82      0.78 o
   3  -1   2      363.25      346.35      5.64 o
   4  -1   2      222.07      224.88      3.70 o
   5  -1   2        6.95        7.67      0.54 o
   6  -1   2        1.90        2.43      1.07 o
   7  -1   2        5.71        4.85      1.49 o
  -7   0   2        4.71        3.38      1.60 o
  -6   0   2        4.49        4.24      1.15 o
  -5   0   2       15.65       13.82      1.14 o
  -4   0   2       76.91       70.39      4.15 o
  -3   0   2       34.02       35.40      1.65 o
  -2   0   2        0.86        0.36      0.33 o
  -1   0   2      314.13      288.49     13.63 o
   0   0   2       40.54       -0.07      0.07 o
   1   0   2      589.26      509.52      8.47 o
   2   0   2       67.91       70.22      1.22 o
   3   0   2      234.81      208.55      3.09 o
   4   0   2        0.25        0.33      0.33 o
   5   0   2       53.51       55.99      1.37 o
   6   0   2       59.00       61.97      3.26 o
   7   0   2        0.08       -1.86      1.86 o
  -7   1   2        7.89        9.50      1.63 o
  -6   1   2        1.32        1.45      0.99 o
  -5   1   2      129.65      130.26      8.55 o
  -4   1   2        0.00        0.31      0.45 o
  -3   1   2      177.63      160.43      6.98 o
  -2   1   2      168.01      180.40      4.29 o
  -1   1   2      375.11      300.99      7.19 o
   0   1   2      140.59      107.82     16.75 o
   1   1   2        0.08        1.02      0.15 o
   2   1   2        8.38        8.49      0.26 o
   3   1   2      315.06      294.42      6.55 o
   4   1   2      130.67      119.46      2.66 o
   5   1   2       42.32       40.60      1.10 o
   6   1   2       13.02       14.47      2.84 o
   7   1   2        4.92        8.01      2.10 o
  -7   2   2        1.34        3.86      2.24 o
  -6   2   2        0.00        0.01      1.41 o
  -5   2   2        8.27       12.01      1.29 o
  -4   2   2       28.90       31.38      2.04 o
  -3   2   2      148.79      130.88      2.91 o
  -2   2   2        1.02        0.24      0.32 o
  -1   2   2      154.02      146.86      6.62 o
   0   2   2     2545.42     2330.17     63.41 o
   1   2   2       46.68       41.74      1.27 o
   2   2   2      606.08      587.64     19.64 o
   3   2   2      179.56      191.76      7.91 o
   4   2   2     1041.39     1042.30     39.86 o
   5   2   2        4.29        4.39      0.65 o
   6   2   2        7.50       10.05      1.14 o
   7   2   2        2.34        3.38      1.67 o
  -6   3   2        3.62        4.43      1.91 o
  -5   3   2       26.44       29.12      2.14 o
  -4   3   2        0.70        3.32      1.23 o
  -3   3   2       20.20       15.22      0.53 o
  -2   3   2        0.37        0.98      0.26 o
  -1   3   2      156.61      157.58      2.75 o
   0   3   2       60.30       58.60      1.40 o
   1   3   2      150.70      160.20      5.05 o
   2   3   2       62.19       62.29      1.63 o
   3   3   2     1537.38     1676.07     60.82 o
   4   3   2        5.17        6.26      0.44 o
   5   3   2        2.16        2.46      0.99 o
   6   3   2        0.25       -0.43      1.19 o
   7   3   2       43.41       56.14      5.48 o
  -6   4   2        1.37       -0.10      1.53 o
  -5   4   2        0.65        0.91      1.62 o
  -4   4   2        0.29        1.73      1.84 o
  -3   4   2       16.95       14.64      1.24 o
  -2   4   2       90.26      124.06      2.79 o
  -1   4   2        8.43       10.61      0.51 o
   0   4   2       75.65       73.16      1.57 o
   1   4   2       12.79       10.26      0.39 o
   2   4   2      515.31      541.24     15.05 o
   3   4   2        1.60        1.99      0.39 o
   4   4   2       20.14       20.55      1.69 o
   5   4   2        2.25        2.67      0.92 o
   6   4   2        2.75        7.39      2.53 o
  -5   5   2        0.42       -0.57      1.72 o
  -4   5   2        1.10        1.86      1.62 o
  -3   5   2        1.58        0.38      1.29 o
  -2   5   2       18.05       16.13      1.37 o
  -1   5   2        0.22        0.82      0.60 o
   0   5   2       13.57       14.09      0.53 o
   1   5   2        0.01        0.85      0.32 o
   2   5   2      236.67      247.03      7.99 o
   3   5   2        9.48       10.31      0.95 o
   4   5   2        2.44        2.81      0.82 o
   5   5   2        0.81       -1.00      1.91 o
   6   5   2        0.56        3.48      2.00 o
  -4   6   2       86.25       86.88      5.39 o
  -3   6   2        1.24       -0.76      1.38 o
  -2   6   2       20.61       18.78      1.21 o
  -1   6   2        3.41        3.29      0.67 o
   0   6   2       20.89       23.82      0.96 o
   1   6   2       50.23       55.58      1.34 o
   2   6   2        6.16        5.86      0.59 o
   3   6   2        0.65        1.00      0.74 o
   4   6   2        0.08        0.54      1.07 o
   5   6   2       10.35        8.39      2.29 o
   6   6   2        1.58        1.29      1.86 o
  -5   7   2        0.22        3.05      1.91 o
  -3   7   2       27.19       29.48      1.91 o
  -2   7   2       12.92       12.10      3.65 o
  -1   7   2        2.89        4.18      1.23 o
   0   7   2        0.65        2.44      0.96 o
   1   7   2       30.18       33.25      1.20 o
   2   7   2        1.83        3.42      0.79 o
   3   7   2        6.77        5.18      0.88 o
   4   7   2       41.47       40.75      3.15 o
   5   7   2       28.71       36.51      4.62 o
  -3   8   2        4.71        3.98      1.72 o
  -2   8   2        4.28        4.04      1.27 o
  -1   8   2       47.11       45.92      4.84 o
   0   8   2       18.42       14.80      1.38 o
   1   8   2        0.01        1.07      0.81 o
   2   8   2        3.84        4.56      1.14 o
   3   8   2       10.94       11.98      2.31 o
   4   8   2        0.77        4.24      2.24 o
  -3   9   2        6.58        6.67      1.95 o
  -2   9   2        9.51       10.10      2.76 o
  -1   9   2       39.63       35.27      3.15 o
   0   9   2        4.47        3.91      1.33 o
   1   9   2        0.39        4.15      1.81 o
   2   9   2        8.29       11.31      2.95 o
   0  10   2        0.59        1.25      1.43 o
  -2  -9   3        0.16       -0.66      1.28 o
  -1  -9   3        0.03       -1.38      1.38 o
   0  -9   3        6.80        3.77      1.76 o
   1  -9   3       10.01       10.77      2.10 o
  -4  -8   3        5.63        5.48      2.43 o
  -3  -8   3        0.03        2.68      1.36 o
  -2  -8   3       71.14       66.84      3.13 o
  -1  -8   3       52.95       40.46      2.67 o
   0  -8   3        0.69        0.96      0.63 o
   2  -8   3        1.49        2.57      0.99 o
   3  -8   3       33.81       26.31      3.29 o
   4  -8   3        0.00        3.62      2.62 o
  -5  -7   3        0.00       -2.29      2.29 o
  -4  -7   3        0.18        1.42      1.16 o
  -3  -7   3       47.58       46.62      4.15 o
  -2  -7   3       85.19       77.50      3.02 o
  -1  -7   3       12.85        9.51      1.02 o
   0  -7   3        0.18        0.78      0.64 o
   1  -7   3       12.26       12.05      0.64 o
   2  -7   3        8.29        8.05      1.33 o
   3  -7   3        3.37        5.04      3.10 o
   4  -7   3        0.00        0.43      2.43 o
  -4  -6   3        0.41        3.09      1.12 o
  -3  -6   3       61.65       77.13     68.15 o
  -2  -6   3        4.69        5.94      0.86 o
  -1  -6   3       11.82       12.12      2.12 o
   0  -6   3        5.84        5.09      0.56 o
   1  -6   3       53.22       51.43      1.99 o
   2  -6   3        1.85        3.45      0.66 o
   3  -6   3        9.14        6.69      0.92 o
   4  -6   3        0.23        1.13      1.05 o
   5  -6   3        0.96       10.82      4.15 o
  -6  -5   3        2.43       -0.10      2.38 o
  -5  -5   3        6.69        6.43      1.62 o
  -4  -5   3        4.13        4.43      1.33 o
  -3  -5   3        0.01        0.31      1.04 o
  -2  -5   3       37.34       40.11      1.27 o
  -1  -5   3       44.17       43.30      1.61 o
   0  -5   3       72.10       73.87      3.11 o
   1  -5   3      514.82      482.22     11.48 o
   2  -5   3        0.88        2.38      0.64 o
   3  -5   3        8.34        9.91      3.19 o
   4  -5   3       45.22       47.23      3.48 o
   5  -5   3      256.85      298.68     11.82 o
   6  -5   3        1.66        1.76      1.86 o
  -5  -4   3        4.78        2.77      0.99 o
  -4  -4   3        1.91        1.65      1.05 o
  -3  -4   3        0.53        0.10      0.89 o
  -2  -4   3       53.60       54.84      3.97 o
  -1  -4   3        4.12        4.59      0.81 o
   0  -4   3     3485.86     3601.75    124.24 o
   1  -4   3       28.10       33.75      1.64 o
   2  -4   3       14.88       13.55      0.62 o
   3  -4   3        3.84        3.08      0.45 o
   4  -4   3       17.13       14.35      1.86 o
   5  -4   3       26.89       29.74      2.53 o
   6  -4   3       19.81       22.78      2.95 o
  -6  -3   3        4.48        7.06      2.98 o
  -5  -3   3       44.54       31.76      4.72 o
  -4  -3   3       23.54       21.70      1.21 o
  -3  -3   3       61.54       63.88      6.62 o
  -2  -3   3        2.99        4.57      0.55 o
  -1  -3   3       94.99      114.92      4.43 o
   0  -3   3      149.08      177.54      3.55 o
   1  -3   3      110.42       99.91      2.31 o
   2  -3   3       27.19       30.72      0.67 o
   3  -3   3        0.86        0.30      0.45 o
   4  -3   3        3.93        4.29      1.07 o
   5  -3   3       69.21       64.82      3.62 o
   6  -3   3       10.40        9.96      2.29 o
  -7  -2   3        2.00       -0.62      2.34 o
  -6  -2   3       40.68       56.71      3.43 o
  -5  -2   3       33.65       32.42      2.60 o
  -4  -2   3       61.82       58.76      9.20 o
  -3  -2   3        0.45        0.54      0.87 o
  -2  -2   3        0.10        0.59      0.40 o
  -1  -2   3       76.52       74.91      2.12 o
   0  -2   3       22.35       22.81      0.67 o
   1  -2   3      258.50      263.27      5.33 o
   2  -2   3      103.47      100.53      1.81 o
   3  -2   3      112.39      105.89      2.37 o
   4  -2   3       11.58       13.60      0.71 o
   5  -2   3        6.85        7.07      0.74 o
   6  -2   3        7.03        7.76      1.48 o
   7  -2   3        3.86        2.86      2.19 o
  -7  -1   3      136.31      157.28      9.96 o
  -6  -1   3       58.80       57.67      2.68 o
  -5  -1   3       21.88       20.20      2.81 o
  -4  -1   3        0.11        3.15      3.41 o
  -3  -1   3      226.26      247.73     17.30 o
  -2  -1   3      253.60      284.42     21.70 o
  -1  -1   3       34.04       42.27      1.86 o
   0  -1   3       32.46       40.46      1.67 o
   1  -1   3       19.88       21.35      0.74 o
   2  -1   3       34.10       29.97      0.70 o
   3  -1   3       23.69       24.70      0.76 o
   4  -1   3        7.16        7.55      0.83 o
   5  -1   3       29.31       26.34      0.84 o
   6  -1   3       49.21       42.95      2.20 o
   7  -1   3        5.24        9.01      6.22 o
  -7   0   3        4.74        4.19      2.34 o
  -6   0   3        1.58        2.99      2.53 o
  -5   0   3       44.78       40.27      2.57 o
  -4   0   3      168.07      163.48      7.39 o
  -3   0   3       44.49       47.93      2.39 o
  -2   0   3      453.16      428.66     10.88 o
  -1   0   3      690.84      647.02     27.17 o
   0   0   3      455.44      490.56     11.42 o
   1   0   3      143.52      139.49      2.12 o
   2   0   3      183.66      170.68      2.48 o
   3   0   3        2.15        2.66      0.36 o
   4   0   3        0.12        0.17      0.35 o
   5   0   3        9.28        6.96      0.55 o
   6   0   3      173.36      187.20     11.63 o
   7   0   3        0.41        2.00      2.14 o
  -7   1   3        1.35        1.42      1.45 o
  -6   1   3       18.51       17.95      1.42 o
  -5   1   3      146.58      153.60      6.39 o
  -4   1   3       96.09       97.58      3.40 o
  -3   1   3       47.03       52.92      1.51 o
  -2   1   3      126.13      111.58      5.10 o
  -1   1   3      458.23      400.39     15.82 o
   0   1   3      298.39      269.92      6.43 o
   1   1   3      607.21      589.10     13.79 o
   2   1   3        0.68        1.07      0.15 o
   3   1   3       25.58       24.13      0.80 o
   4   1   3      100.85      103.45      3.06 o
   5   1   3     1844.72     1936.90     40.11 o
   6   1   3        4.60        7.46      1.41 o
   7   1   3        0.37        3.00      1.67 o
  -7   2   3        5.66        6.96      2.48 o
  -6   2   3        0.68        1.64      1.12 o
  -5   2   3        3.61        3.39      1.06 o
  -4   2   3       39.47       40.64      1.80 o
  -3   2   3       39.51       36.18      1.23 o
  -2   2   3       51.84       50.18      1.26 o
  -1   2   3      265.77      229.38      8.72 o
   1   2   3      495.37      480.37     12.68 o
   2   2   3       14.44       12.93      0.55 o
   3   2   3        0.27        1.41      0.31 o
   4   2   3      783.34      767.93     36.68 o
   5   2   3        2.20        3.90      1.22 o
   6   2   3       38.02       43.01      3.86 o
   7   2   3        0.38       -0.14      2.14 o
  -6   3   3        0.00       -0.05      1.24 o
  -5   3   3       94.15      100.01      2.74 o
  -4   3   3        0.91        1.01      0.95 o
  -3   3   3       71.17       75.52      1.91 o
  -2   3   3      498.16      504.94     12.58 o
  -1   3   3     3946.28     3732.17    124.15 o
   0   3   3       56.39       60.80      1.89 o
   1   3   3       49.96       55.46      1.36 o
   2   3   3        0.00       -0.05      0.21 o
   3   3   3       43.80       45.29      1.86 o
   4   3   3      137.94      143.06      6.03 o
   5   3   3       33.67       36.78      1.47 o
   6   3   3        4.38        5.43      1.43 o
   7   3   3        0.00        3.86      2.86 o
  -6   4   3       46.91       48.04      3.91 o
  -5   4   3        0.53        0.43      1.62 o
  -4   4   3        4.80        4.06      0.39 o
  -3   4   3       40.38       39.61      1.09 o
  -2   4   3      458.00      532.41      8.73 o
  -1   4   3      177.76      194.89      4.90 o
   0   4   3      191.59      181.81      4.46 o
   1   4   3       40.17       35.30      0.87 o
   2   4   3       61.16       58.20      2.65 o
   3   4   3        6.05        6.40      0.81 o
   4   4   3        0.10        0.26      0.34 o
   5   4   3        3.23        3.18      0.97 o
   6   4   3        4.89       10.06      2.67 o
  -5   5   3        0.68        2.10      2.19 o
  -4   5   3        7.07        7.15      1.43 o
  -3   5   3       39.26       35.25      1.44 o
  -2   5   3        5.85        7.75      1.08 o
  -1   5   3       12.89       13.53      0.95 o
   0   5   3       31.05       34.45      1.68 o
   1   5   3       17.85       20.68      0.79 o
   2   5   3       81.63       78.61      2.45 o
   3   5   3        2.21        2.91      0.45 o
   4   5   3        1.23        0.25      0.42 o
   5   5   3        2.65        1.67      1.91 o
   6   5   3        0.34        6.00      2.62 o
  -5   6   3        0.00        1.38      2.14 o
  -4   6   3       16.40       14.11      2.19 o
  -3   6   3      173.68      157.61      7.01 o
  -2   6   3       29.16       31.86      1.57 o
  -1   6   3        0.83        1.23      1.10 o
   0   6   3       15.21       16.38      0.84 o
   1   6   3       28.61       30.08      0.96 o
   2   6   3        4.40        4.63      0.53 o
   3   6   3       27.33       28.64      1.43 o
   4   6   3       26.48       25.11      1.34 o
   5   6   3        9.94        8.53      3.48 o
   6   6   3        0.85        1.05      2.43 o
  -5   7   3        0.14        0.95      2.53 o
  -3   7   3       16.66       13.98      1.97 o
  -2   7   3        1.30        1.62      1.48 o
  -1   7   3        9.81       10.27      1.14 o
   0   7   3      107.87      111.00      5.10 o
   1   7   3       27.80       28.19      1.28 o
   2   7   3       14.79       15.67      0.93 o
   3   7   3       24.94       24.40      1.32 o
   4   7   3        7.78        6.62      2.14 o
   5   7   3       54.43       65.96      5.91 o
  -4   8   3        2.61       -0.38      1.86 o
  -3   8   3        1.86        4.37      1.63 o
  -2   8   3        0.58        2.17      1.36 o
  -1   8   3       30.40       27.15      2.86 o
   0   8   3        0.87        2.86      1.57 o
   1   8   3        0.18       -0.12      0.61 o
   2   8   3        0.40        1.75      0.81 o
   3   8   3        2.55        2.86      1.33 o
   4   8   3      132.94      127.96      7.24 o
  -3   9   3        0.35        1.43      1.91 o
  -2   9   3        0.23       -1.05      1.95 o
  -1   9   3      122.62      142.40      8.20 o
   0   9   3       14.10       10.78      1.30 o
   1   9   3        0.00        1.21      1.06 o
   2   9   3       12.11       11.71      1.55 o
   3   9   3      114.76      123.48      7.53 o
   0  10   3        0.62        7.34      3.15 o
   1  10   3        0.17       -0.67      1.95 o
  -2  -9   4        5.53        5.21      1.46 o
   2  -9   4        0.42        2.34      1.91 o
  -3  -8   4        5.34        6.39      2.10 o
  -2  -8   4        4.47        5.54      1.34 o
  -1  -8   4        9.02       10.34      1.53 o
   1  -8   4        1.33        0.95      1.76 o
   2  -8   4        2.20        3.24      2.05 o
  -4  -7   4        4.31        2.34      1.21 o
  -3  -7   4       40.50       36.22      1.78 o
  -2  -7   4      149.61      153.75     11.18 o
  -1  -7   4       23.89       20.22      1.21 o
   0  -7   4        8.28        7.87      0.96 o
   1  -7   4        1.66        1.43      0.52 o
   2  -7   4       10.48       10.88      1.05 o
   3  -7   4      162.00      172.03      5.37 o
   4  -7   4        0.83        3.19      2.34 o
  -5  -6   4        0.02       -0.76      1.43 o
  -4  -6   4       30.15       33.65      2.48 o
  -3  -6   4        0.88       -0.33      1.14 o
  -2  -6   4       19.99       18.79      5.55 o
  -1  -6   4        2.55        3.56      3.00 o
   0  -6   4        0.99        0.88      0.85 o
   1  -6   4       20.68       17.57      0.72 o
   2  -6   4     1501.30     1598.71     30.31 o
   3  -6   4       16.43       18.19      1.60 o
   4  -6   4        0.59        2.14      1.53 o
   5  -6   4        0.13        5.72      3.19 o
  -6  -5   4        0.05       -0.91      2.43 o
  -5  -5   4        0.12        0.29      1.57 o
  -4  -5   4       27.34       30.98      2.19 o
  -3  -5   4      563.77      641.07     15.70 o
  -2  -5   4      141.36      146.89      9.22 o
  -1  -5   4       63.78       66.31      1.94 o
   0  -5   4        3.17        4.48      0.48 o
   1  -5   4      614.53      613.06     12.87 o
   2  -5   4       54.26       60.30      1.54 o
   3  -5   4        1.02        1.40      0.63 o
   4  -5   4       27.12       27.17      2.81 o
   5  -5   4       18.33       23.21      3.10 o
   6  -5   4        6.67        7.20      2.67 o
  -6  -4   4        0.00        1.67      2.14 o
  -5  -4   4        5.45        3.10      1.24 o
  -4  -4   4      392.50      369.45     24.78 o
  -3  -4   4       13.40       13.81      1.38 o
  -2  -4   4      114.73      125.69      6.01 o
  -1  -4   4      117.67      123.02      3.98 o
   0  -4   4       58.36       62.86      2.06 o
   1  -4   4      181.48      168.67      4.39 o
   2  -4   4        4.85        3.33      0.35 o
   3  -4   4       92.55       83.31      2.61 o
   4  -4   4       37.64       31.45      1.42 o
   5  -4   4       10.38       13.68      1.95 o
   6  -4   4        4.41        1.38      2.05 o
  -6  -3   4        0.23        2.08      1.30 o
  -5  -3   4       94.01       67.58      3.77 o
  -4  -3   4      105.54      108.79      9.48 o
  -3  -3   4        8.49        8.35      0.69 o
  -2  -3   4       30.71       31.42      2.73 o
  -1  -3   4       92.44      115.63      2.54 o
   0  -3   4      260.40      305.22      6.00 o
   1  -3   4      150.41      159.05      3.28 o
   2  -3   4      334.06      342.47      7.59 o
   3  -3   4       18.43       19.32      0.84 o
   4  -3   4        1.16        0.89      0.69 o
   5  -3   4        1.36        2.55      0.91 o
   6  -3   4        7.08        7.86      2.14 o
  -6  -2   4        2.49        4.32      1.14 o
  -5  -2   4       19.90       15.92      1.72 o
  -4  -2   4        4.15        6.37      1.00 o
  -3  -2   4      119.49      116.72      7.35 o
  -2  -2   4        3.37        3.65      0.60 o
  -1  -2   4       15.08       25.16      1.38 o
   0  -2   4      504.95      525.65      9.93 o
   1  -2   4      984.94     1000.55     18.37 o
   2  -2   4       79.97       78.11      1.77 o
   3  -2   4      289.15      288.68      6.02 o
   4  -2   4        2.02        1.15      0.71 o
   5  -2   4        0.71        0.11      0.79 o
   6  -2   4        1.14        1.24      1.43 o
   7  -2   4        0.30       -0.33      2.10 o
  -7  -1   4       25.23       23.70      2.23 o
  -6  -1   4        3.88        4.38      1.09 o
  -5  -1   4       25.78       30.36      2.10 o
  -4  -1   4       13.21       13.32      1.15 o
  -3  -1   4       70.93       80.79      5.35 o
  -2  -1   4        1.11        3.31      1.02 o
  -1  -1   4      296.33      323.13     11.15 o
   0  -1   4        3.01        4.11      0.81 o
   1  -1   4      417.86      433.49     14.30 o
   2  -1   4        0.20        0.58      0.37 o
   3  -1   4      164.31      165.52      4.44 o
   4  -1   4       48.34       51.86      1.17 o
   5  -1   4       54.52       54.17      1.26 o
   6  -1   4       18.79       21.17      1.45 o
   7  -1   4       26.12       25.93      2.72 o
  -7   0   4       18.84       16.11      1.98 o
  -6   0   4        0.90        0.98      1.41 o
  -5   0   4       17.97       14.77      1.67 o
  -4   0   4        5.95        5.76      0.79 o
  -3   0   4       78.24       75.41      3.47 o
  -2   0   4      880.42      934.37     21.49 o
  -1   0   4      125.55      130.76     10.27 o
   0   0   4      110.85      134.04      3.42 o
   1   0   4      909.37      901.82     16.61 o
   2   0   4     1392.71     1406.52     30.51 o
   3   0   4        2.49        3.09      0.46 o
   4   0   4       19.73       21.29      0.66 o
   5   0   4       17.94       16.18      0.82 o
   6   0   4      187.18      196.29      4.99 o
   7   0   4       36.59       36.89      3.86 o
  -7   1   4        1.30        1.76      1.48 o
  -6   1   4        1.94        1.30      1.11 o
  -5   1   4        0.06        1.10      1.53 o
  -4   1   4        1.67        2.79      0.65 o
  -3   1   4       23.43       27.08      1.07 o
  -2   1   4       21.27       19.26      1.05 o
  -1   1   4       18.41       18.18      0.83 o
   0   1   4      357.73      356.17     11.30 o
   2   1   4      190.51      189.37      2.32 o
   3   1   4       50.18       49.49      1.20 o
   4   1   4        8.51        9.32      0.47 o
   5   1   4      161.82      166.04      4.48 o
   6   1   4        9.75       11.31      2.19 o
   7   1   4        6.28        7.34      2.05 o
  -6   2   4        6.28        7.96      2.50 o
  -5   2   4        9.19        7.78      2.62 o
  -4   2   4      514.95      527.74     13.01 o
  -3   2   4        0.00        0.36      0.64 o
  -2   2   4       34.57       34.25      4.27 o
  -1   2   4       13.52       10.60      0.98 o
   1   2   4       23.83       21.88      0.81 o
   2   2   4      112.77       99.76      3.03 o
   3   2   4       18.79       21.64      1.42 o
   4   2   4       18.32       16.94      0.71 o
   5   2   4       46.63       50.59      2.45 o
   6   2   4       20.54       23.70      4.24 o
   7   2   4        2.86        1.95      2.24 o
  -6   3   4        1.32        5.53      2.48 o
  -5   3   4      859.86      968.61     27.64 o
  -4   3   4      101.96      105.10      3.36 o
  -3   3   4        4.55        4.31      0.67 o
  -2   3   4      127.65      130.76      5.70 o
  -1   3   4       84.08       87.87      5.42 o
   0   3   4      952.54      928.66     25.48 o
   1   3   4       36.62       28.70      0.95 o
   2   3   4       96.73       83.70      2.91 o
   3   3   4       40.07       39.25      1.01 o
   4   3   4        0.89        1.10      0.35 o
   5   3   4       10.74       10.43      0.73 o
   6   3   4       14.40       13.58      1.50 o
   7   3   4        6.41        5.58      2.29 o
  -6   4   4       30.84       27.64      3.05 o
  -5   4   4       16.61       17.05      1.27 o
  -4   4   4       14.51       13.22      0.67 o
  -3   4   4       50.23       48.95      2.02 o
  -2   4   4       12.37       13.56      0.54 o
  -1   4   4       99.01       87.27      1.74 o
   0   4   4      120.05      121.12      3.73 o
   1   4   4       48.41       59.24      1.10 o
   2   4   4        6.21        8.14      0.76 o
   3   4   4       17.39       15.39      0.63 o
   4   4   4      123.29      126.62      4.71 o
   5   4   4       10.62       10.43      5.43 o
   6   4   4        0.12        0.91      1.28 o
  -5   5   4       31.71       30.74      2.86 o
  -4   5   4       12.39       10.66      0.85 o
  -3   5   4        2.82        1.49      1.17 o
  -2   5   4        2.92        1.70      0.74 o
  -1   5   4       65.53       61.87      1.51 o
   0   5   4        0.92        0.62      0.37 o
   1   5   4       43.12       46.51      1.18 o
   2   5   4       41.53       46.15      1.12 o
   3   5   4       18.59       20.88      1.20 o
   4   5   4        0.54        0.08      0.70 o
   5   5   4        3.07        2.90      1.29 o
   6   5   4        9.25       15.01      3.19 o
  -4   6   4        5.36        5.05      1.95 o
  -3   6   4       21.67       17.30      2.29 o
  -2   6   4       30.54       27.69      2.10 o
  -1   6   4        0.48       -0.30      0.44 o
   0   6   4        6.56        5.14      0.46 o
   1   6   4       17.61       15.43      0.60 o
   2   6   4       25.60       28.00      1.28 o
   3   6   4        2.76        3.28      0.60 o
   4   6   4        1.18        1.73      1.15 o
   5   6   4        6.07        6.67      3.05 o
  -5   7   4        3.21        1.57      2.05 o
  -4   7   4       23.10       14.96      2.24 o
  -3   7   4       23.40       21.92      2.38 o
  -2   7   4        6.85        5.91      1.04 o
  -1   7   4       10.69       11.10      1.19 o
   0   7   4       13.83       16.36      1.88 o
   1   7   4       57.02       52.52      1.81 o
   2   7   4        1.90        2.13      0.53 o
   3   7   4        2.23        2.22      0.64 o
   4   7   4        1.02        1.67      1.86 o
   5   7   4       30.09       48.04      6.00 o
  -4   8   4        0.45        0.29      1.91 o
  -3   8   4        0.55        1.08      1.23 o
  -2   8   4        7.23        7.29      1.31 o
  -1   8   4        0.00        0.99      1.76 o
   0   8   4      395.25      417.11     17.78 o
   1   8   4        4.14        1.72      1.24 o
   2   8   4        0.08        0.57      1.02 o
   3   8   4        0.07        3.34      1.72 o
   4   8   4        4.63        4.05      1.67 o
  -2   9   4        1.70       -0.43      1.76 o
  -1   9   4       68.23       70.25      4.53 o
   1   9   4        0.54        4.10      1.81 o
   2   9   4        0.20       -1.11      1.11 o
   3   9   4        3.94        4.43      2.10 o
   0  10   4        0.34        1.02      1.60 o
   1  10   4        0.47       -0.05      1.91 o
  -2  -9   5        0.12        3.86      2.29 o
   1  -9   5       14.66       10.20      2.67 o
   2  -9   5        0.08        0.86      2.91 o
  -3  -8   5        0.03        2.66      1.39 o
  -2  -8   5        6.67        4.61      1.33 o
  -1  -8   5       98.67       94.22      5.19 o
   2  -8   5        1.12        0.24      2.34 o
   3  -8   5        0.36        7.67      2.62 o
  -4  -7   5        0.75        1.09      1.88 o
  -3  -7   5       14.24       11.53      1.81 o
  -2  -7   5       29.84       25.31      2.24 o
  -1  -7   5      177.74      158.10     19.18 o
   0  -7   5        5.20        4.35      1.79 o
   1  -7   5        0.07        0.74      0.65 o
   2  -7   5       37.73       34.27      3.38 o
   3  -7   5      251.17      269.46     11.58 o
   4  -7   5        0.00        2.81      2.14 o
  -5  -6   5        1.18        4.58      2.62 o
  -4  -6   5        1.79        2.14      1.57 o
  -3  -6   5        0.51        0.76      1.24 o
  -2  -6   5     1409.25     1579.22     52.85 o
  -1  -6   5        4.81        3.86      2.08 o
   0  -6   5       27.28       26.31      2.01 o
   1  -6   5        0.70        2.18      0.50 o
   2  -6   5        5.75        6.44      0.73 o
   3  -6   5        2.59        3.77      2.76 o
   4  -6   5        9.76       14.35      2.67 o
   5  -6   5        2.76        3.48      1.95 o
  -6  -5   5        0.75        0.67      1.81 o
  -5  -5   5        1.04        2.43      1.48 o
  -4  -5   5       11.20        8.91      1.38 o
  -3  -5   5      726.63      797.18     20.34 o
  -2  -5   5       17.29       15.09      1.01 o
  -1  -5   5        8.43        6.62      0.57 o
   0  -5   5       22.17       23.00      2.13 o
   1  -5   5       88.78       92.70      3.86 o
   2  -5   5      131.96      134.04      2.61 o
   3  -5   5       45.56       42.24      1.20 o
   4  -5   5       41.70       36.65      5.36 o
   5  -5   5        0.62        1.19      1.95 o
   6  -5   5        3.36        2.10      2.57 o
  -6  -4   5        8.55        8.67      2.57 o
  -5  -4   5        0.02       -1.10      1.10 o
  -4  -4   5        0.00        0.10      1.14 o
  -3  -4   5        1.32        2.54      1.95 o
  -2  -4   5        3.84        3.82      0.79 o
  -1  -4   5       55.82       59.13      1.65 o
   0  -4   5      189.68      205.57      4.30 o
   1  -4   5      152.07      165.75      6.96 o
   2  -4   5       28.60       23.58      1.01 o
   3  -4   5        3.42        2.35      0.41 o
   4  -4   5        5.91        6.60      0.93 o
   5  -4   5       13.43       13.20      2.19 o
   6  -4   5       22.80       32.50      3.19 o
  -6  -3   5        3.97        3.67      1.57 o
  -5  -3   5       17.37       12.58      1.62 o
  -4  -3   5       13.48       10.41      1.19 o
  -3  -3   5        0.01        0.18      0.53 o
  -2  -3   5       25.72       24.18      1.72 o
  -1  -3   5      496.11      557.12     13.08 o
   0  -3   5      305.42      339.92      6.60 o
   1  -3   5        0.63        0.79      0.54 o
   2  -3   5        8.45       11.40      0.84 o
   3  -3   5       59.64       51.93      2.66 o
   4  -3   5       26.00       33.52      1.46 o
   5  -3   5        3.16        8.21      1.50 o
   6  -3   5        0.13        1.72      1.86 o
  -6  -2   5       12.03       13.20      1.91 o
  -5  -2   5       15.32       11.10      1.53 o
  -4  -2   5        9.97       11.67      2.60 o
  -3  -2   5       77.43       79.94      2.15 o
  -2  -2   5      305.26      344.56     11.99 o
  -1  -2   5      192.49      238.76      8.91 o
   0  -2   5      669.21      777.28     17.83 o
   1  -2   5       54.75       60.12      1.77 o
   2  -2   5        3.64        3.71      0.39 o
   3  -2   5       89.93       85.79      2.61 o
   4  -2   5      145.00       98.27      2.58 o
   5  -2   5        9.99        9.29      1.22 o
   6  -2   5        4.07        7.37      1.14 o
   7  -2   5        0.14        3.72      3.05 o
  -7  -1   5       29.24       39.46      5.31 o
  -6  -1   5        7.93       10.10      1.81 o
  -5  -1   5        1.00        1.72      1.33 o
  -4  -1   5       63.65       63.53      6.12 o
  -3  -1   5      253.87      267.43     21.99 o
  -2  -1   5       88.68      108.63      9.98 o
  -1  -1   5      727.75      816.20     26.55 o
   0  -1   5        3.95        5.10      0.49 o
   1  -1   5       25.49       25.45      2.65 o
   2  -1   5      222.52      232.81      3.54 o
   3  -1   5      419.16      575.33      9.65 o
   4  -1   5        5.20        4.48      0.43 o
   5  -1   5       25.95       23.02      0.95 o
   6  -1   5        0.06        0.88      0.95 o
  -7   0   5        0.00        2.19      2.88 o
  -6   0   5        5.58        6.72      1.86 o
  -5   0   5        0.01       -0.19      1.19 o
  -4   0   5       14.82       14.45      0.95 o
  -3   0   5       73.88       68.63      1.95 o
  -2   0   5     6148.52     6370.30    196.93 o
  -1   0   5      655.05      667.03     52.57 o
   0   0   5       99.43      117.89      3.17 o
   1   0   5        6.83        8.29      0.35 o
   2   0   5      591.84      613.57     16.21 o
   3   0   5       64.31       65.54      1.93 o
   4   0   5       58.37       62.60      1.77 o
   5   0   5       32.69       33.15      0.96 o
   6   0   5        3.28        3.49      1.01 o
   7   0   5        5.41        6.82      2.72 o
  -7   1   5       16.93       14.70      3.15 o
  -6   1   5        0.66        0.86      1.57 o
  -5   1   5        9.29        9.39      1.86 o
  -4   1   5      165.34      174.68      5.46 o
  -3   1   5     2440.50     2513.50     97.36 o
  -2   1   5       20.28       28.53      1.67 o
  -1   1   5       31.26       27.14      2.34 o
   0   1   5       30.73       26.49      1.53 o
   1   1   5        3.60        3.94      0.41 o
   2   1   5      126.24      130.60      3.45 o
   3   1   5      115.53      110.42      3.14 o
   4   1   5       72.83       73.20      1.80 o
   5   1   5        1.38        2.01      0.49 o
   6   1   5        5.41        9.65      3.96 o
   7   1   5        3.97        2.91      1.95 o
  -6   2   5        1.90        1.31      1.25 o
  -5   2   5       14.24       13.25      1.67 o
  -4   2   5     1257.75     1281.78     44.66 o
  -3   2   5       11.14       13.39      0.96 o
  -2   2   5      167.29      163.08      7.34 o
  -1   2   5       32.91       35.27      1.43 o
   0   2   5       28.27       26.31      1.31 o
   1   2   5      574.22      590.16     14.34 o
   2   2   5      174.26      171.59      4.06 o
   3   2   5        1.21        0.88      0.15 o
   4   2   5       38.88       37.30      1.57 o
   5   2   5        0.07        2.27      0.60 o
   6   2   5       36.50       35.89      4.41 o
   7   2   5        1.33        0.76      2.00 o
  -6   3   5        0.05       -1.95      1.95 o
  -5   3   5        9.31       12.20      2.24 o
  -4   3   5        9.97        9.97      1.91 o
  -3   3   5       86.96       88.71      2.31 o
  -2   3   5      172.04      173.62     10.94 o
  -1   3   5        3.32        4.50      0.46 o
   0   3   5       28.08       22.64      0.60 o
   1   3   5      263.12      270.51      7.78 o
   2   3   5        9.83        5.54      0.79 o
   3   3   5       95.32       88.23      3.16 o
   4   3   5       65.73       64.47      1.80 o
   5   3   5      114.11      104.81      3.48 o
   6   3   5        7.35        7.14      1.33 o
   7   3   5       10.04       13.20      3.24 o
  -5   4   5       49.39       44.50      2.04 o
  -4   4   5       36.95       38.96      1.99 o
  -3   4   5        3.32        4.08      0.53 o
  -2   4   5        9.49       11.67      1.08 o
  -1   4   5       21.11       16.15      0.57 o
   0   4   5      270.66      272.59      8.47 o
   1   4   5       46.59       45.42      1.08 o
   2   4   5      238.87      237.48      8.99 o
   3   4   5       59.35       53.27      1.61 o
   4   4   5       12.48       13.23      1.41 o
   5   4   5        1.05       -0.63      1.16 o
   6   4   5        9.32        8.03      4.62 o
  -6   5   5        0.96        0.14      1.81 o
  -4   5   5        0.91        0.65      0.72 o
  -3   5   5       17.64       17.06      0.83 o
  -2   5   5        4.41        4.18      1.12 o
  -1   5   5       42.22       44.28      0.96 o
   0   5   5       78.53       89.45      1.43 o
   1   5   5      107.31      112.70      3.44 o
   2   5   5        0.48        0.92      0.28 o
   3   5   5      159.19      170.88      8.58 o
   4   5   5        2.99        1.90      1.17 o
   5   5   5        0.04        0.48      2.53 o
   6   5   5        2.21        2.72      1.77 o
  -5   6   5        2.39        2.05      1.91 o
  -3   6   5       28.94       23.33      2.29 o
  -2   6   5       36.70       34.76      1.62 o
  -1   6   5        2.49        2.23      0.44 o
   0   6   5        0.20        0.21      0.41 o
   1   6   5        1.25        1.36      0.49 o
   2   6   5       71.98       66.83      3.06 o
   3   6   5       18.20       17.90      0.70 o
   4   6   5       12.81       14.59      3.91 o
   5   6   5        3.26        3.53      1.63 o
   6   6   5        0.56        0.10      1.76 o
  -3   7   5        5.35        2.53      1.81 o
  -2   7   5        2.72        2.89      1.03 o
  -1   7   5        0.41        0.53      0.70 o
   0   7   5       12.72       11.92      0.76 o
   1   7   5       54.77       57.24      2.90 o
   2   7   5        6.84        5.88      0.68 o
   3   7   5        1.67        1.15      0.61 o
   4   7   5        0.42        0.43      2.60 o
   5   7   5        0.11        1.67      2.91 o
  -4   8   5       81.80      102.28      6.00 o
  -3   8   5        0.40        1.76      1.91 o
  -2   8   5        4.15        4.05      1.25 o
  -1   8   5        1.84        1.52      0.85 o
   1   8   5       11.30        8.91      1.67 o
   2   8   5       11.45       13.62      1.29 o
   3   8   5        0.08        2.43      1.76 o
   4   8   5        0.39        1.24      2.00 o
  -2   9   5        0.58       -0.14      1.81 o
  -1   9   5        0.01       -0.29      1.76 o
   0   9   5        4.19        5.81      2.00 o
   1   9   5        5.20        3.30      1.28 o
   3   9   5        0.05        2.05      2.05 o
   0  10   5        0.05        1.39      2.60 o
   1  10   5        1.44        7.34      7.63 o
  -1  -9   6        0.15        6.86      2.53 o
  -3  -8   6        0.06        0.35      1.62 o
  -2  -8   6        1.44        1.32      2.22 o
  -1  -8   6        3.56        1.75      1.23 o
   0  -8   6       80.64       71.82      4.67 o
   1  -8   6        8.34       10.82      2.29 o
   2  -8   6        2.87        3.34      1.72 o
   3  -8   6        0.48       -0.62      1.72 o
  -4  -7   6       13.68       11.68      1.91 o
  -3  -7   6       11.72        9.25      1.67 o
  -2  -7   6        7.11        5.67      1.62 o
  -1  -7   6      149.66      104.28      5.19 o
   1  -7   6       19.52       16.64      1.05 o
   2  -7   6       18.99       21.54      2.86 o
   3  -7   6       40.12       36.22      3.00 o
   4  -7   6        0.15       -1.48      1.48 o
  -5  -6   6        0.13        4.81      3.10 o
  -4  -6   6        9.01       12.58      2.00 o
  -3  -6   6       16.10       13.87      2.00 o
  -2  -6   6        8.31        6.24      1.48 o
  -1  -6   6       70.71       66.17      8.15 o
   0  -6   6       18.06       16.25      2.13 o
   1  -6   6       16.99       13.55      2.10 o
   2  -6   6        2.01        1.44      0.26 o
   3  -6   6       37.06       38.43      1.69 o
   4  -6   6        2.69        1.05      1.91 o
   5  -6   6        5.33        6.20      2.62 o
  -5  -5   6        0.11       -0.91      1.48 o
  -4  -5   6        0.94        0.48      1.33 o
  -3  -5   6      224.06      250.35      9.06 o
  -2  -5   6      107.68       97.89      6.89 o
  -1  -5   6       19.91       20.06      1.36 o
   0  -5   6       36.49       32.98      2.05 o
   1  -5   6       15.49       19.40      3.53 o
   2  -5   6        1.75        2.28      0.63 o
   3  -5   6        1.65        1.03      1.02 o
   4  -5   6        0.00        3.67      1.72 o
   5  -5   6        0.52        5.15      2.10 o
   6  -5   6        8.81       10.06      2.81 o
  -6  -4   6        0.13        4.34      3.24 o
  -5  -4   6       16.71       16.63      2.19 o
  -4  -4   6       47.10       44.42      2.76 o
  -3  -4   6      221.24      252.90      8.36 o
  -2  -4   6       75.23       67.28      8.10 o
  -1  -4   6      339.78      354.12      7.11 o
   0  -4   6      139.03      158.30      3.80 o
   1  -4   6        0.13        0.22      0.55 o
   2  -4   6      110.89      105.69      8.72 o
   3  -4   6        2.47        2.73      0.36 o
   4  -4   6        7.05        6.45      0.91 o
   5  -4   6       23.63       18.78      2.81 o
   6  -4   6       81.11       87.31      5.91 o
  -6  -3   6        0.42        0.91      1.81 o
  -5  -3   6        0.78       -0.48      1.14 o
  -4  -3   6       29.33       33.40     19.49 o
  -3  -3   6       26.13       29.32      2.07 o
  -2  -3   6       18.91       18.11      1.86 o
  -1  -3   6       62.58       67.83      2.22 o
   0  -3   6        8.51       11.04      0.58 o
   1  -3   6      165.38      189.80      7.67 o
   2  -3   6       18.09       20.45      2.34 o
   3  -3   6       23.75       25.97      0.90 o
   4  -3   6      115.80      106.04      3.41 o
   5  -3   6      601.65      600.44     15.27 o
   6  -3   6        0.14       -0.77      2.03 o
  -6  -2   6        0.01        1.10      1.48 o
  -5  -2   6       28.71       25.02      1.91 o
  -4  -2   6        3.99        6.01      1.18 o
  -3  -2   6       14.99       13.78      0.76 o
  -2  -2   6        2.33        1.91      0.52 o
  -1  -2   6      168.35      170.24      5.50 o
   0  -2   6     2796.43     3173.20     70.87 o
   1  -2   6       14.67       16.84      0.74 o
   2  -2   6       13.26       13.02      0.74 o
   3  -2   6       37.23       33.08      0.90 o
   4  -2   6       44.83       25.05      1.12 o
   5  -2   6       39.80       45.32      2.02 o
   6  -2   6       58.32       64.84      3.67 o
  -6  -1   6        2.14        2.34      1.53 o
  -5  -1   6       10.15        8.48      1.57 o
  -4  -1   6       44.56       43.95      5.27 o
  -3  -1   6       19.05       21.37      0.95 o
  -2  -1   6      176.49      210.87     17.73 o
  -1  -1   6      389.31      473.54     15.39 o
   0  -1   6      492.13      530.32     16.75 o
   1  -1   6      167.94      194.05      5.48 o
   2  -1   6      125.90      131.87      4.24 o
   3  -1   6       10.54       13.02      0.48 o
   4  -1   6       51.37       40.58      1.33 o
   5  -1   6       49.02       44.39      1.77 o
   6  -1   6        3.01        2.71      1.76 o
   7  -1   6        0.12        1.81      2.19 o
  -6   0   6       12.29       18.54      2.38 o
  -5   0   6       18.72       15.78      1.72 o
  -4   0   6        0.66        0.26      0.74 o
  -3   0   6        2.61        3.33      0.83 o
  -2   0   6     1952.45     2231.06    214.08 o
  -1   0   6        0.06       -0.08      0.76 o
   0   0   6       17.63       21.22      0.83 o
   1   0   6        0.37       -0.03      0.25 o
   2   0   6       50.47       45.09      1.31 o
   3   0   6       55.69       62.36      1.76 o
   4   0   6       13.49       15.09      0.53 o
   5   0   6        9.31        8.52      1.10 o
   6   0   6        6.99        7.52      1.16 o
   7   0   6        0.52        2.02      1.47 o
  -6   1   6       51.73       58.05      3.86 o
  -5   1   6        2.57        1.43      1.43 o
  -4   1   6       37.18       34.65      1.65 o
  -3   1   6        4.25        3.90      0.69 o
  -2   1   6        8.05        8.98      1.05 o
  -1   1   6      275.38      261.40     10.27 o
   0   1   6      223.24      219.43     12.99 o
   1   1   6       53.08       58.81      1.17 o
   2   1   6      224.89      212.90      7.08 o
   3   1   6       26.07       24.01      0.79 o
   4   1   6        7.44        8.72      0.53 o
   5   1   6       11.89        8.92      0.56 o
   6   1   6        5.88        8.31      2.61 o
   7   1   6       10.94        9.23      1.67 o
  -6   2   6        0.08        1.19      1.95 o
  -4   2   6      161.78      152.08      5.79 o
  -3   2   6       14.49       13.56      1.24 o
  -2   2   6       47.00       46.09      2.69 o
  -1   2   6      271.76      262.18     13.80 o
   0   2   6      417.98      404.24     24.42 o
   1   2   6      119.24      135.05      4.86 o
   2   2   6       66.16       77.17      1.93 o
   3   2   6       99.52       98.37      2.61 o
   4   2   6       14.94       11.77      0.80 o
   5   2   6        2.33        5.57      0.64 o
   6   2   6        1.08        1.85      1.60 o
   7   2   6        5.27        3.15      2.05 o
  -6   3   6        4.95        7.10      2.43 o
  -5   3   6        3.19        4.77      1.91 o
  -4   3   6       63.28       65.59      2.77 o
  -3   3   6       12.56       13.52      1.12 o
  -2   3   6        0.33        1.37      0.81 o
  -1   3   6       12.20       15.71      1.36 o
   0   3   6       48.03       43.86      0.98 o
   1   3   6     1062.19     1116.75     32.95 o
   2   3   6        6.67        5.68      0.44 o
   3   3   6       19.42       17.08      0.76 o
   4   3   6       43.79       37.79      1.62 o
   5   3   6      697.00      690.21     17.53 o
   6   3   6        0.84        0.93      1.06 o
   7   3   6        0.02        1.76      2.72 o
  -6   4   6        0.10        2.00      2.00 o
  -5   4   6       14.38       17.92      2.76 o
  -4   4   6       38.59       36.99      1.35 o
  -3   4   6        1.14        0.73      0.46 o
  -2   4   6       67.86       69.87      2.84 o
  -1   4   6      341.98      316.99     11.34 o
   0   4   6      251.09      257.41      5.80 o
   1   4   6        1.91        2.09      0.25 o
   2   4   6        5.72        5.04      0.37 o
   3   4   6        5.62        6.52      0.69 o
   4   4   6      798.76      828.40     28.36 o
   5   4   6        3.37        5.13      1.38 o
   6   4   6        9.46       11.22      4.48 o
  -6   5   6        3.60        1.81      2.57 o
  -5   5   6        0.02        1.10      2.29 o
  -4   5   6        0.06       -0.18      0.69 o
  -3   5   6       23.40       22.20      0.94 o
  -2   5   6       51.19       60.01      1.65 o
  -1   5   6      493.58      544.75     10.01 o
   0   5   6       53.54       61.82      1.31 o
   1   5   6       10.41       10.82      0.43 o
   2   5   6        3.03        2.40      0.30 o
   3   5   6      204.16      203.02      5.43 o
   4   5   6       38.80       39.91      5.91 o
   5   5   6        0.06        0.72      0.99 o
   6   5   6        0.00        2.31      1.29 o
  -5   6   6        0.09       18.49      5.05 o
  -4   6   6        8.29        8.72      1.81 o
  -3   6   6        5.88        4.96      1.69 o
  -2   6   6       33.79       44.27      1.56 o
  -1   6   6        4.55        4.48      0.36 o
   0   6   6        0.10       -0.24      0.35 o
   1   6   6        2.68        3.38      0.48 o
   2   6   6       81.05       80.83      2.54 o
   3   6   6       19.53       18.85      0.83 o
   4   6   6        3.01        3.98      1.31 o
   5   6   6        1.57        3.08      3.60 o
   6   6   6        0.29        0.60      1.35 o
  -2   7   6        3.23        2.72      1.00 o
  -1   7   6        3.88        4.19      1.43 o
   0   7   6        0.10       -0.56      0.78 o
   1   7   6        0.20        2.40      0.71 o
   2   7   6      120.49      115.49      7.13 o
   3   7   6        0.58        1.02      0.74 o
   4   7   6        1.24        1.51      1.05 o
   5   7   6        0.00        0.29      2.81 o
  -4   8   6        0.51        1.24      2.05 o
  -3   8   6       34.18       32.82      4.72 o
  -2   8   6       12.92       22.28     26.14 o
  -1   8   6        1.05        2.14      1.67 o
   0   8   6        1.20        1.86      1.72 o
   1   8   6        8.40        8.50      0.96 o
   2   8   6        5.08        3.35      0.76 o
   3   8   6        4.70        5.81      1.40 o
   4   8   6        6.86        3.43      2.19 o
  -2   9   6        0.15        5.16      2.08 o
  -1   9   6        0.86        6.24      2.00 o
   0   9   6       18.34       18.38      1.80 o
   1   9   6        0.68        1.73      3.48 o
   3   9   6        1.01        0.33      1.95 o
   0  10   6       20.36       18.84      2.16 o
  -1  -9   7        0.15       -1.81      2.05 o
   1  -9   7        2.90        1.10      2.29 o
  -3  -8   7        0.00       -0.22      1.79 o
  -2  -8   7        1.98        0.48      1.76 o
   1  -8   7       20.74       24.31      2.91 o
   2  -8   7        1.79        1.62      2.00 o
  -4  -7   7        0.91        1.33      1.72 o
  -3  -7   7        1.07        1.76      1.62 o
  -2  -7   7       18.76       18.54      2.14 o
  -1  -7   7       50.86       44.85      2.91 o
   0  -7   7       22.98       16.49      2.00 o
   1  -7   7        2.18        2.19      3.24 o
   2  -7   7       17.68       17.73      2.00 o
   3  -7   7        3.42        2.91      2.29 o
   4  -7   7       11.15        7.91      2.57 o
  -5  -6   7        0.86        0.81      2.00 o
  -4  -6   7        9.10        6.82      1.86 o
  -3  -6   7        0.68        0.57      1.19 o
  -2  -6   7      120.30      130.54      6.15 o
  -1  -6   7       36.48       26.73      3.29 o
   0  -6   7       22.58       16.86      2.28 o
   1  -6   7        1.91        0.71      1.05 o
   2  -6   7        2.51        2.48      1.43 o
   3  -6   7      126.81      137.02      6.29 o
   4  -6   7        1.19        0.62      1.81 o
   5  -6   7        0.04       -1.91      2.10 o
  -5  -5   7        3.10        5.05      1.76 o
  -4  -5   7        3.37        3.81      1.95 o
  -3  -5   7      116.53      124.63      5.81 o
  -2  -5   7      322.51      354.44     12.96 o
  -1  -5   7        0.27        0.59      0.80 o
   0  -5   7        6.73        7.68      1.26 o
   1  -5   7       54.18       57.76      5.34 o
   2  -5   7       85.62       88.69      4.10 o
   3  -5   7        0.40        4.17      1.24 o
   4  -5   7        0.17       -1.14      1.14 o
   5  -5   7        1.31        0.10      2.24 o
  -6  -4   7        0.95       -1.24      2.24 o
  -5  -4   7        2.08        4.43      1.91 o
  -4  -4   7       13.81       16.82      1.81 o
  -3  -4   7        6.82        5.24      1.19 o
  -2  -4   7       94.83       99.95     11.30 o
  -1  -4   7       70.52       72.63      2.52 o
   0  -4   7        8.69       11.13      0.72 o
   1  -4   7        8.48       12.23      1.04 o
   2  -4   7     1398.47     1387.68     75.97 o
   3  -4   7       80.54       74.35      2.44 o
   4  -4   7        2.62        2.73      0.46 o
   5  -4   7        9.83        7.97      1.29 o
   6  -4   7      134.74      140.69      8.77 o
  -6  -3   7       10.91       14.87      2.72 o
  -5  -3   7       15.46       14.44      2.14 o
  -4  -3   7        1.35        1.38      1.19 o
  -3  -3   7       75.37       71.91      6.43 o
  -2  -3   7       23.99       22.85      3.41 o
  -1  -3   7       77.11       82.60      2.46 o
   0  -3   7      115.84      117.72      8.14 o
   1  -3   7     2948.68     3203.92     58.41 o
   2  -3   7       36.84       32.63      4.05 o
   3  -3   7        0.62        1.47      0.73 o
   4  -3   7       14.21       11.19      0.90 o
   5  -3   7       13.54       14.74      2.45 o
   6  -3   7        8.21        9.11      2.81 o
  -6  -2   7        0.26       -0.57      1.57 o
  -5  -2   7       10.55        6.53      1.10 o
  -4  -2   7       21.42        8.39      1.38 o
  -3  -2   7      108.60      106.37      3.98 o
  -2  -2   7       55.39       65.20      2.22 o
  -1  -2   7       58.77       60.27      4.29 o
   0  -2   7     3754.74     4514.98     99.18 o
   1  -2   7       88.73      110.63      2.33 o
   2  -2   7       28.84       25.42      1.11 o
   3  -2   7      113.54      111.82      1.84 o
   4  -2   7        0.01        2.62      2.53 o
   5  -2   7        8.19        8.91      0.99 o
   6  -2   7        2.78        1.01      1.29 o
  -6  -1   7        2.28        3.96      1.91 o
  -5  -1   7       47.71       26.16      2.34 o
  -4  -1   7       82.70       76.64      3.96 o
  -3  -1   7       14.08       15.63      2.88 o
  -2  -1   7       28.46       30.83      1.62 o
  -1  -1   7       35.35       52.85      2.53 o
   0  -1   7       30.58       46.40      1.52 o
   1  -1   7      510.50      549.58     25.88 o
   2  -1   7      473.12      499.56     22.07 o
   3  -1   7       22.64       24.12      0.60 o
   4  -1   7       20.40       17.21      0.66 o
   5  -1   7       26.17       27.14      1.06 o
   6  -1   7       18.32       20.11      1.69 o
   7  -1   7        0.08        1.86      2.14 o
  -6   0   7      104.83      135.35      7.72 o
  -5   0   7        8.02        8.10      1.53 o
  -4   0   7       35.11       29.93      2.24 o
  -3   0   7       22.74       22.50      3.19 o
  -2   0   7      107.86      125.80      9.08 o
  -1   0   7      801.87      871.48     86.52 o
   0   0   7     1329.05     1566.40     49.71 o
   1   0   7      193.80      224.48      5.63 o
   2   0   7       17.36       17.05      0.72 o
   3   0   7        0.86        3.26      0.47 o
   4   0   7        0.61        0.43      0.37 o
   5   0   7       11.01       10.25      0.69 o
   6   0   7       11.21       11.71      2.60 o
   7   0   7        0.07       -0.86      1.86 o
  -6   1   7        3.52        2.14      2.00 o
  -5   1   7       33.63       31.69      2.53 o
  -4   1   7       46.31       45.85      2.03 o
  -3   1   7        5.17        3.43      0.88 o
  -2   1   7       43.01       46.08      1.60 o
  -1   1   7      775.89      763.04     20.14 o
   0   1   7       36.73       37.79      3.65 o
   1   1   7      448.71      484.28     11.07 o
   2   1   7      393.58      389.77     13.65 o
   3   1   7       67.18       72.83      2.43 o
   4   1   7       22.70       22.11      0.83 o
   5   1   7       81.19       96.68     13.45 o
   6   1   7       27.62       22.60      2.43 o
   7   1   7       38.00       34.29      2.49 o
  -6   2   7        2.11        0.43      2.38 o
  -5   2   7        0.74        2.81      1.67 o
  -4   2   7       39.79       37.79      3.00 o
  -3   2   7       31.08       29.37      1.43 o
  -2   2   7       90.97       91.74      3.96 o
  -1   2   7        2.04        1.09      0.52 o
   0   2   7       98.73       93.07      6.15 o
   1   2   7      493.80      498.31     17.64 o
   2   2   7       60.20       55.55      1.13 o
   3   2   7        6.54        7.22      0.52 o
   4   2   7        2.59        3.74      0.35 o
   5   2   7       16.00       18.46      0.81 o
   6   2   7      335.97      344.19     12.56 o
   7   2   7       21.34       21.93      3.60 o
  -6   3   7        2.78        4.00      2.14 o
  -5   3   7       18.30       19.92      2.62 o
  -4   3   7        7.08        7.77      1.57 o
  -3   3   7       64.60       60.24      3.15 o
  -2   3   7       64.99       63.69      6.29 o
  -1   3   7      133.95      141.42      7.56 o
   0   3   7        0.41        0.97      0.34 o
   1   3   7     2812.74     3029.45    114.93 o
   2   3   7       26.69       28.34      0.85 o
   3   3   7        1.37        1.84      0.43 o
   4   3   7       12.16       12.91      0.87 o
   5   3   7      725.63      761.40     54.38 o
   6   3   7        0.84        2.00      1.64 o
   7   3   7        4.57        5.91      2.76 o
  -6   4   7        0.05        4.00      2.48 o
  -5   4   7        0.31        2.24      2.10 o
  -4   4   7       12.60       10.44      1.29 o
  -3   4   7        1.54        0.09      0.67 o
  -2   4   7       49.90       53.02      2.21 o
  -1   4   7       55.67       41.40      3.03 o
   1   4   7       36.65       43.82      1.60 o
   2   4   7        7.66        8.82      0.43 o
   3   4   7        7.42        7.74      0.67 o
   4   4   7       20.45       22.88      1.67 o
   5   4   7       42.92       43.85      2.22 o
   6   4   7        0.42        2.82      1.88 o
  -5   5   7      192.32      220.18     12.25 o
  -4   5   7        7.97        6.91      0.95 o
  -3   5   7        0.90        1.22      0.64 o
  -2   5   7        0.29        2.19      2.03 o
  -1   5   7      482.86      536.06      9.98 o
   0   5   7      127.10      121.14      2.46 o
   1   5   7        2.58        3.57      0.37 o
   2   5   7        1.92        1.70      0.30 o
   3   5   7       41.36       38.43      1.88 o
   4   5   7       17.72       19.70      2.45 o
   5   5   7       36.03       36.85      3.24 o
   6   5   7        8.94       10.77      2.81 o
  -5   6   7        0.35        1.43      2.43 o
  -3   6   7        5.50        4.24      1.00 o
  -2   6   7       51.78       55.93      3.03 o
  -1   6   7       73.27       71.37      1.83 o
   0   6   7       52.93       52.83      1.16 o
   1   6   7        0.42       -0.21      0.37 o
   2   6   7        0.20        0.13      0.38 o
   3   6   7       17.12       15.99      0.72 o
   4   6   7       25.46       27.56      1.88 o
   5   6   7        1.46        1.70      1.31 o
   6   6   7        2.53        3.00      1.95 o
  -4   7   7        0.31       -0.19      1.57 o
  -3   7   7       11.18       10.25      1.38 o
  -2   7   7       73.11       75.28      4.50 o
  -1   7   7        0.15       -0.09      0.58 o
   0   7   7        0.01       -0.13      0.52 o
   1   7   7        3.68        3.47      1.84 o
   2   7   7        2.51        2.50      0.71 o
   3   7   7       13.18       13.13      1.30 o
   4   7   7        0.81        1.34      1.10 o
   5   7   7        0.05        0.07      2.00 o
  -3   8   7       14.26       13.06      2.43 o
  -2   8   7       12.08       14.82      2.43 o
  -1   8   7        4.70        4.20      1.30 o
   0   8   7        0.00       -0.86      1.29 o
   1   8   7       24.37       22.71      1.14 o
   2   8   7        3.37        2.62      0.76 o
   3   8   7        0.32        0.83      1.13 o
   4   8   7        0.48        2.72      1.66 o
  -2   9   7        0.09       -1.64      1.64 o
  -1   9   7        3.43        7.00      2.12 o
   0   9   7       15.98       17.99      5.70 o
   1   9   7        2.01        5.81      5.12 o
  -3  -8   8        0.44        0.86      2.19 o
  -2  -8   8        0.40        1.53      2.00 o
   0  -8   8        1.39        0.05      1.33 o
   1  -8   8        0.02        0.10      1.81 o
   2  -8   8        2.66        5.00      2.76 o
   3  -8   8        7.37        6.58      2.67 o
  -4  -7   8        0.23       -1.29      1.76 o
  -3  -7   8        0.01       -1.57      1.57 o
  -2  -7   8        0.47        4.43      1.95 o
  -1  -7   8       26.50       33.50      4.00 o
   0  -7   8        0.98       -0.29      1.00 o
   1  -7   8       15.27       14.11      3.53 o
   2  -7   8        0.15        1.10      1.86 o
   3  -7   8        3.11        6.05      2.34 o
   4  -7   8       54.13       51.38      4.38 o
  -4  -6   8        0.33        0.76      1.33 o
  -3  -6   8       29.87       27.69      2.57 o
  -2  -6   8       47.65       46.85      2.91 o
  -1  -6   8      106.72       90.60      4.58 o
   0  -6   8        3.76        2.86      1.14 o
   1  -6   8       10.96        8.15      1.43 o
   2  -6   8        0.02        2.53      1.57 o
   3  -6   8       79.76       89.79      5.05 o
   4  -6   8       38.92       38.56      3.67 o
   5  -6   8        1.98        1.00      4.91 o
  -5  -5   8        0.44        3.62      2.19 o
  -4  -5   8        2.48        0.71      1.48 o
  -3  -5   8       41.22       43.56      2.62 o
  -2  -5   8       88.08       96.32      4.62 o
  -1  -5   8       18.61       18.94      1.31 o
   0  -5   8        0.76        1.12      0.62 o
   1  -5   8        3.28        4.00      1.24 o
   2  -5   8      101.78      101.37      5.00 o
   3  -5   8     1284.33     1417.37     48.09 o
   4  -5   8        0.35       -0.67      1.53 o
   5  -5   8        5.74        6.58      2.34 o
  -6  -4   8       10.67        9.82      2.48 o
  -5  -4   8        0.05       -0.62      1.67 o
  -4  -4   8        5.30        3.24      1.43 o
  -3  -4   8        3.52        5.34      1.38 o
  -2  -4   8     1327.86     1508.74     35.38 o
  -1  -4   8       37.11       43.31      2.00 o
   0  -4   8        4.14        6.48      0.57 o
   1  -4   8        0.01        0.01      0.40 o
   2  -4   8      544.02      597.54     21.07 o
   3  -4   8        1.13        2.39      0.79 o
   4  -4   8       51.37       54.79      2.22 o
   5  -4   8       19.93       20.26      1.63 o
   6  -4   8        2.76        5.15      2.29 o
  -6  -3   8        7.92       10.58      2.43 o
  -5  -3   8        2.60        3.15      1.43 o
  -4  -3   8       24.19       24.83      2.05 o
  -3  -3   8     1787.55     1964.89    186.70 o
  -2  -3   8      110.49      112.12      5.19 o
  -1  -3   8        0.95        9.98      9.39 o
   0  -3   8       73.07       71.57      2.26 o
   1  -3   8       25.84       26.22      1.09 o
   2  -3   8       11.30        9.87      1.55 o
   3  -3   8       33.29       31.14      0.84 o
   4  -3   8       16.96       14.27      1.20 o
   5  -3   8        0.00        1.93      1.41 o
   6  -3   8        7.30        9.28      1.59 o
  -6  -2   8        5.71        4.34      1.95 o
  -5  -2   8        1.53        0.38      1.57 o
  -4  -2   8      215.96      153.03      7.48 o
  -3  -2   8        0.19        0.65      0.76 o
  -2  -2   8        0.00        0.79      1.48 o
  -1  -2   8       24.73       29.84      1.25 o
   0  -2   8      411.54      498.62     11.83 o
   1  -2   8      420.05      464.05      9.05 o
   2  -2   8        5.41        6.45      0.73 o
   3  -2   8       12.48       12.29      0.67 o
   4  -2   8       35.43       31.04      1.21 o
   5  -2   8       12.37       14.99      1.40 o
   6  -2   8       13.43       11.18      2.41 o
  -6  -1   8        0.01        1.72      1.86 o
  -5  -1   8        2.68        0.95      1.38 o
  -4  -1   8        0.92        1.14      0.81 o
  -3  -1   8        9.45        9.98      0.84 o
  -2  -1   8       21.96       18.99      1.02 o
  -1  -1   8       28.59       23.45      1.76 o
   0  -1   8      202.62      239.04     19.71 o
   1  -1   8       86.74       98.49      6.12 o
   2  -1   8        5.01        9.25      1.19 o
   3  -1   8       22.13       20.75      0.88 o
   4  -1   8       13.80       14.39      0.57 o
   5  -1   8       46.27       44.24      3.39 o
   6  -1   8        6.27        7.51      2.36 o
   7  -1   8        1.09       -0.10      1.86 o
  -6   0   8       34.02       36.84      3.57 o
  -5   0   8        9.17       12.06      1.67 o
  -4   0   8        0.02        2.00      1.29 o
  -3   0   8      157.05      153.27     17.47 o
  -2   0   8      350.88      407.67     31.86 o
  -1   0   8      160.49      178.45     16.28 o
   0   0   8      370.45      450.52     14.82 o
   1   0   8      169.02      187.74      4.77 o
   2   0   8      113.13      115.37      3.61 o
   3   0   8      103.56      105.96      3.84 o
   4   0   8       17.30       14.62      1.21 o
   5   0   8        3.82        4.49      1.11 o
   6   0   8       19.69       16.89      1.25 o
   7   0   8        0.04       -1.81      1.86 o
  -6   1   8       29.91       30.55      3.19 o
  -5   1   8        4.32        2.29      1.10 o
  -4   1   8       15.78       16.46      1.70 o
  -3   1   8        3.86        3.01      0.64 o
  -2   1   8        7.88        6.59      2.07 o
  -1   1   8      922.33     1014.23     62.14 o
   0   1   8       27.01       27.58      3.05 o
   1   1   8       26.00       29.07      0.96 o
   2   1   8       51.94       49.57      1.52 o
   3   1   8      674.18      792.86     41.56 o
   4   1   8        0.58        0.35      0.46 o
   5   1   8        4.38        5.70      0.84 o
   6   1   8        2.15        1.53      1.33 o
   7   1   8        9.87        8.77      2.38 o
  -6   2   8        0.52       -0.29      1.91 o
  -5   2   8        9.03        9.48      2.19 o
  -4   2   8       46.48       39.71      2.00 o
  -3   2   8      233.39      214.61     17.06 o
  -2   2   8       94.40      102.43     11.25 o
  -1   2   8       79.20       73.43      8.48 o
   0   2   8      240.60      230.98     19.95 o
   1   2   8       44.68       46.99      2.52 o
   2   2   8     2564.09     2810.04     43.72 o
   3   2   8        0.80        2.74      1.02 o
   4   2   8        3.16        5.66      0.32 o
   5   2   8        0.34        0.00      0.86 o
   6   2   8       66.48       68.63      8.44 o
   7   2   8        6.94        5.23      1.67 o
  -6   3   8        0.84        0.38      1.72 o
  -5   3   8        0.41        3.24      2.00 o
  -4   3   8       70.06       83.88      4.10 o
  -3   3   8      428.97      401.72     14.44 o
  -2   3   8       30.84       34.23      4.03 o
  -1   3   8       15.15       17.32      3.50 o
   0   3   8       36.23       32.83      2.58 o
   1   3   8     1719.52     1809.28     54.72 o
   2   3   8      246.88      264.28      4.93 o
   3   3   8        5.40        7.11      0.58 o
   4   3   8        0.09        0.46      0.51 o
   5   3   8       11.83       15.02      2.79 o
   6   3   8        0.04        0.95      1.95 o
   7   3   8        0.46       15.97      7.91 o
  -6   4   8        1.67        3.62      2.38 o
  -5   4   8        0.51        4.86      2.14 o
  -4   4   8      909.59     1001.97     49.54 o
  -2   4   8       30.99       32.72      3.11 o
  -1   4   8       47.16       44.45      3.22 o
   0   4   8      313.23      309.55     11.27 o
   1   4   8        1.41        0.78      0.27 o
   2   4   8       84.87       79.98      1.45 o
   3   4   8        0.75        1.62      0.94 o
   4   4   8       23.92       22.57      2.31 o
   5   4   8        5.55        7.04      1.91 o
   6   4   8        0.05        2.65      1.41 o
  -5   5   8      118.49      126.44      7.39 o
  -4   5   8        1.49        0.92      1.00 o
  -3   5   8       21.66       25.35      1.49 o
  -2   5   8        8.10        9.78      1.26 o
  -1   5   8        6.24        6.01      0.98 o
   0   5   8      133.69      120.09      2.44 o
   1   5   8       46.40       50.56      1.08 o
   2   5   8        2.80        2.29      0.34 o
   3   5   8        2.94        3.69      0.98 o
   4   5   8        6.45        6.65      2.00 o
   5   5   8       63.42       57.93      7.72 o
   6   5   8        2.56        6.10      2.76 o
  -5   6   8       49.61       50.95      4.67 o
  -3   6   8        0.15        1.62      1.53 o
  -2   6   8        0.38       -0.02      0.50 o
  -1   6   8        0.09        0.09      0.50 o
   0   6   8       15.44       14.03      1.11 o
   1   6   8       30.59       32.47      0.94 o
   2   6   8       65.38       65.46      1.75 o
   3   6   8        2.92        3.78      1.12 o
   4   6   8       32.76       32.43      1.90 o
   5   6   8        0.26        1.43      1.46 o
   6   6   8        2.42        1.48      1.44 o
  -3   7   8        0.01        0.49      1.10 o
  -2   7   8        4.26        1.48      1.19 o
  -1   7   8       63.37       68.11      3.98 o
   0   7   8       15.16       12.36      1.34 o
   1   7   8        0.46        0.29      0.49 o
   2   7   8        2.00        2.45      1.55 o
   3   7   8        8.41       10.41      2.84 o
   4   7   8        1.11        2.29      4.00 o
   5   7   8        1.38        1.34      1.53 o
  -3   8   8       25.42       27.93      3.15 o
  -2   8   8        6.34        5.68      1.31 o
  -1   8   8        3.95        6.00      1.86 o
   0   8   8        0.03       -0.49      1.14 o
   1   8   8        0.02        0.55      1.02 o
   2   8   8        2.11        3.80      0.91 o
   3   8   8        3.72        3.48      1.62 o
   4   8   8        3.20        5.66      1.80 o
  -2   9   8        0.22       -0.39      1.66 o
  -1   9   8        0.72        1.32      1.37 o
   0   9   8        4.09        6.87      1.68 o
   1   9   8       75.02       83.98      5.46 o
   2   9   8        0.32       -2.19      2.19 o
   3   9   8        0.09       -1.91      1.91 o
  -2  -8   9        2.05       -0.95      2.05 o
  -1  -8   9        0.01        0.62      1.62 o
   2  -8   9       24.26       17.11      3.19 o
  -3  -7   9        0.12       -0.67      1.57 o
  -2  -7   9        6.37        3.96      1.86 o
  -1  -7   9        5.11        3.77      1.81 o
   1  -7   9        5.16        2.29      1.53 o
   2  -7   9        0.77        2.38      1.91 o
   3  -7   9        0.22       -1.81      2.00 o
   4  -7   9        0.97        4.77      2.76 o
  -4  -6   9        3.10        2.00      1.81 o
  -3  -6   9        6.84        6.34      1.91 o
  -2  -6   9        5.63        5.00      1.43 o
  -1  -6   9       36.33       35.32      2.95 o
   0  -6   9      241.58      225.73      8.22 o
   1  -6   9       81.61       72.16      4.48 o
   2  -6   9        3.70        2.67      1.53 o
   3  -6   9       11.64       12.96      2.34 o
   4  -6   9       67.40       58.05      4.58 o
   5  -6   9       14.95       12.20      2.57 o
  -5  -5   9        3.99        2.62      2.38 o
  -4  -5   9        5.45        6.00      1.91 o
  -3  -5   9       18.73       15.35      2.38 o
  -2  -5   9       11.15        8.15      1.43 o
  -1  -5   9      916.30      915.74     22.63 o
   0  -5   9       77.03       79.12      2.88 o
   1  -5   9       43.34       44.18      2.76 o
   2  -5   9       24.34       23.31      2.00 o
   3  -5   9        0.05        6.48      2.24 o
   4  -5   9        0.23        2.34      1.86 o
   5  -5   9        0.02        3.34      2.43 o
  -5  -4   9        5.71        1.14      1.91 o
  -4  -4   9        0.11        3.96      1.81 o
  -3  -4   9       29.27       31.26      2.29 o
  -2  -4   9     1820.63     2070.20     65.86 o
  -1  -4   9       21.57       18.97      1.48 o
   0  -4   9       18.25       21.71      1.53 o
   1  -4   9       12.69       10.59      0.69 o
   2  -4   9       12.96       12.87      1.62 o
   3  -4   9       45.27       48.78      2.69 o
   4  -4   9        0.00       -0.78      0.78 o
   5  -4   9        3.73        2.82      1.25 o
   6  -4   9        1.33        0.48      2.05 o
  -6  -3   9       37.83       40.65      3.77 o
  -5  -3   9        1.50        1.00      1.86 o
  -4  -3   9        9.56        8.05      1.57 o
  -3  -3   9        0.19       -0.95      1.19 o
  -2  -3   9        9.44       13.73      1.16 o
  -1  -3   9      203.49      212.51     10.08 o
   0  -3   9      381.40      402.20     10.18 o
   1  -3   9      102.37       99.41      3.28 o
   2  -3   9       88.07       94.39      8.75 o
   3  -3   9      110.34      116.79      3.40 o
   4  -3   9       20.91       25.70      6.54 o
   5  -3   9        0.07        0.05      0.88 o
   6  -3   9        5.87        4.78      1.59 o
  -6  -2   9        1.00        1.95      2.10 o
  -5  -2   9        1.79        1.05      1.53 o
  -4  -2   9       43.98       32.26      2.34 o
  -3  -2   9       17.06       14.92      1.67 o
  -2  -2   9      236.05      262.57      7.26 o
  -1  -2   9      260.30      260.50      6.66 o
   0  -2   9      230.30      284.22      7.28 o
   1  -2   9       99.53       99.34      3.00 o
   2  -2   9       35.79       35.63      1.38 o
   3  -2   9        0.17        0.42      0.47 o
   4  -2   9       18.57       18.88      0.97 o
   5  -2   9       53.74       52.23      4.55 o
   6  -2   9        1.12        1.62      1.06 o
  -6  -1   9        0.91        4.58      2.14 o
  -5  -1   9        2.49        0.71      1.48 o
  -4  -1   9       37.90       28.50      2.38 o
  -3  -1   9       76.99       84.71      3.50 o
  -2  -1   9       20.50       21.13      1.11 o
  -1  -1   9       52.81       65.42      2.17 o
   0  -1   9      242.86      266.77      6.55 o
   1  -1   9      723.02      891.57     20.95 o
   2  -1   9       56.54       60.46      4.60 o
   3  -1   9      142.32      136.03      4.62 o
   4  -1   9      165.64      163.16      6.73 o
   5  -1   9      236.69      214.62      8.00 o
   6  -1   9        0.37        2.36      2.41 o
   7  -1   9        0.66        2.34      2.14 o
  -6   0   9        3.37        8.44      2.53 o
  -5   0   9       12.67       11.01      1.86 o
  -4   0   9        0.86       -0.10      1.10 o
  -3   0   9       39.03       35.06      1.74 o
  -2   0   9        1.03        1.72      0.67 o
  -1   0   9      349.43      368.79     29.79 o
   0   0   9      440.86      505.56     16.20 o
   1   0   9        9.39        9.28      0.74 o
   2   0   9        7.67        9.02      0.77 o
   3   0   9       50.90       55.10      2.73 o
   4   0   9       42.74       15.81      0.73 o
   5   0   9       77.73       79.30      2.29 o
   6   0   9       36.96       50.33      9.06 o
   7   0   9        0.04        2.57      2.05 o
  -6   1   9        3.26        6.58      2.43 o
  -5   1   9        0.81        2.24      1.33 o
  -4   1   9        0.35       -0.91      1.19 o
  -3   1   9       50.19       45.34      5.86 o
  -2   1   9       19.84       20.05      2.03 o
  -1   1   9      314.08      334.55     37.91 o
   0   1   9        0.01        0.45      0.38 o
   1   1   9        1.50        2.76      0.41 o
   2   1   9        0.05        0.98      0.43 o
   3   1   9      397.54      460.03     19.45 o
   4   1   9       22.00       23.01      1.39 o
   5   1   9        4.07        6.59      2.49 o
   6   1   9        0.68        1.00      1.76 o
   7   1   9        0.40        0.38      2.10 o
  -6   2   9        7.88        7.43      2.38 o
  -5   2   9       11.37       10.53      1.76 o
  -4   2   9       26.24       27.59      6.10 o
  -3   2   9       60.19       57.91      3.19 o
  -2   2   9     2343.64     2436.27    186.20 o
  -1   2   9        7.67       11.02      0.69 o
   0   2   9       84.34       77.76      6.86 o
   1   2   9        1.26        1.19      0.29 o
   2   2   9       32.79       24.27      0.66 o
   3   2   9       42.54       41.08      2.89 o
   4   2   9        2.03        0.33      0.67 o
   5   2   9        6.11        4.75      1.29 o
   6   2   9        0.27        0.00      1.72 o
   7   2   9        1.46       -0.10      1.62 o
  -6   3   9        8.54        9.10      2.72 o
  -5   3   9        1.37        6.05      2.29 o
  -4   3   9        4.51        4.42      1.04 o
  -2   3   9       82.95       79.86     11.10 o
  -1   3   9        3.44        2.61      0.71 o
   0   3   9       84.36       72.66      3.25 o
   1   3   9       29.25       25.39      1.01 o
   2   3   9      167.50      187.71      5.66 o
   3   3   9       30.57       29.08      1.10 o
   4   3   9       28.30       29.19      1.15 o
   5   3   9        7.63        7.21      0.97 o
   6   3   9        0.51        1.25      1.24 o
  -6   4   9        5.77       -0.48      2.48 o
  -5   4   9        0.36        0.62      1.48 o
  -4   4   9       19.47       23.94      3.12 o
  -2   4   9        8.43        8.16      1.14 o
  -1   4   9        0.43       -0.29      0.54 o
   0   4   9        6.22        6.32      0.81 o
   1   4   9        0.25        0.18      0.31 o
   2   4   9        0.40        0.73      0.53 o
   3   4   9       13.99       15.13      0.95 o
   4   4   9        0.53       -0.26      0.66 o
   5   4   9        0.14        0.98      2.14 o
   6   4   9       37.92       39.62      7.86 o
  -5   5   9        0.65        2.86      3.77 o
  -4   5   9        0.65        3.36      1.28 o
  -3   5   9        0.09       -0.19      0.95 o
  -2   5   9        0.80       -0.14      0.91 o
  -1   5   9       41.24       43.42      1.73 o
   0   5   9        8.81       11.96      0.83 o
   1   5   9      117.76      121.46      3.31 o
   2   5   9        2.23        2.05      0.39 o
   3   5   9        3.79        2.58      0.83 o
   4   5   9       12.60       13.97      5.29 o
   5   5   9       12.75       14.70      2.34 o
   6   5   9        3.56        6.15      3.38 o
  -5   6   9        0.70        0.38      3.24 o
  -4   6   9        7.60        7.72      2.29 o
  -3   6   9        0.01        1.17      0.83 o
  -2   6   9        0.39        8.61     16.80 o
  -1   6   9       13.42       11.87      0.90 o
   0   6   9       50.70       55.79      1.78 o
   1   6   9        2.35        2.49      0.45 o
   2   6   9        2.46        2.58      0.43 o
   3   6   9        0.46       -0.05      1.33 o
   4   6   9      166.67      181.93     22.28 o
   5   6   9        6.10        7.52      1.68 o
  -4   7   9        0.00        2.62      2.57 o
  -3   7   9       17.29       19.92      1.91 o
  -2   7   9       15.07       14.68      1.91 o
  -1   7   9       35.86       39.66      1.40 o
   0   7   9        5.09        5.17      0.62 o
   1   7   9        2.22        3.77      0.65 o
   2   7   9        0.59        1.31      0.86 o
   3   7   9       71.19       68.77      9.06 o
   4   7   9        0.00        0.40      1.17 o
   5   7   9        4.02        1.33      2.36 o
  -3   8   9        0.02        4.67      2.53 o
  -2   8   9        1.08        3.34      2.05 o
  -1   8   9        0.44        2.12      1.42 o
   0   8   9        0.78        1.54      1.43 o
   1   8   9        1.48        1.01      1.95 o
   2   8   9        6.37        6.50      1.64 o
   3   8   9        0.10        0.62      1.53 o
  -2   9   9        0.43        0.03      1.61 o
  -1   9   9        1.53        2.62      1.33 o
   0   9   9        2.09        3.89      1.51 o
   1   9   9        0.91        0.42      1.69 o
   2   9   9       26.42       21.88      3.19 o
   3   9   9        3.19        2.95      2.00 o
  -2  -8  10       16.28       11.53      2.43 o
  -1  -8  10        0.56        5.19      2.95 o
   0  -8  10        0.38        0.19      1.76 o
   2  -8  10       34.23       31.88      3.67 o
  -3  -7  10        0.00        3.48      2.10 o
  -2  -7  10        1.03       -0.38      1.72 o
  -1  -7  10        0.25        3.38      1.81 o
   1  -7  10       17.57       11.82      2.05 o
   2  -7  10        0.52        2.81      2.05 o
   3  -7  10        3.43        5.53      2.48 o
  -4  -6  10       39.53       37.70      3.96 o
  -3  -6  10        5.40        5.62      1.81 o
  -2  -6  10        0.18        1.76      1.57 o
  -1  -6  10        6.09        3.62      1.38 o
   0  -6  10       23.22       16.82      1.81 o
   1  -6  10       37.26       37.89      2.76 o
   2  -6  10        0.07       -1.05      1.38 o
   3  -6  10       27.03       26.55      2.95 o
   4  -6  10       11.10       12.20      2.67 o
  -5  -5  10      267.28      326.46     17.44 o
  -4  -5  10       13.83       12.44      2.24 o
  -3  -5  10        1.03        0.52      1.29 o
  -2  -5  10        2.45        3.77      1.48 o
  -1  -5  10        1.80        3.44      0.99 o
   0  -5  10        0.04        0.74      0.72 o
   1  -5  10        5.55        8.82      1.57 o
   2  -5  10       10.68        8.77      1.48 o
   3  -5  10        4.39        2.72      1.67 o
   4  -5  10        7.40        7.20      2.29 o
   5  -5  10        0.72        1.38      1.95 o
  -5  -4  10        0.10        1.43      2.95 o
  -4  -4  10       24.15       23.78      2.43 o
  -3  -4  10        4.25        1.10      1.38 o
  -2  -4  10      442.07      485.83     16.73 o
  -1  -4  10      132.48      130.87      5.67 o
   0  -4  10       22.40       24.85      1.22 o
   1  -4  10       15.49       18.07      0.93 o
   2  -4  10       40.18       37.70      2.43 o
   3  -4  10       50.54       50.80      4.17 o
   4  -4  10        0.15        0.33      0.78 o
   5  -4  10        6.87        5.33      1.14 o
   6  -4  10        5.92        5.15      2.19 o
  -6  -3  10        9.83       11.68      3.72 o
  -5  -3  10        0.71        3.48      2.10 o
  -4  -3  10        0.61        2.00      1.62 o
  -3  -3  10        2.05        0.24      0.91 o
  -2  -3  10      598.82      706.06     23.92 o
  -1  -3  10       66.65       66.45      2.67 o
   0  -3  10       11.92       13.05      1.29 o
   1  -3  10       27.77       24.03      1.00 o
   2  -3  10       31.50       26.93      1.50 o
   3  -3  10      186.94      211.97      8.24 o
   4  -3  10        0.10        0.37      0.57 o
   5  -3  10       19.21       18.04      2.19 o
   6  -3  10        6.47        9.82      2.91 o
  -6  -2  10        0.13        3.34      2.24 o
  -5  -2  10       36.55       33.22      2.95 o
  -4  -2  10       23.71       25.97      2.43 o
  -3  -2  10      129.39      132.73      5.81 o
  -2  -2  10      125.01      154.23      5.93 o
  -1  -2  10        2.79        3.00      0.73 o
   0  -2  10        7.68        6.54      0.75 o
   1  -2  10       14.65       12.90      1.45 o
   2  -2  10       44.92       33.77      3.15 o
   3  -2  10       14.76       14.89      0.67 o
   4  -2  10       10.57        9.10      1.64 o
   5  -2  10        4.14        4.43      1.07 o
   6  -2  10      261.90      264.36     23.97 o
  -6  -1  10       14.16       12.82      2.38 o
  -5  -1  10       19.69       16.78      2.34 o
  -4  -1  10       10.83        8.01      1.43 o
  -3  -1  10        0.65        0.14      0.81 o
  -2  -1  10        5.57        5.82      0.78 o
  -1  -1  10        1.94        1.88      0.67 o
   0  -1  10      106.41      117.31      3.32 o
   1  -1  10      748.79      850.02     20.15 o
   2  -1  10        1.00       -0.16      0.40 o
   3  -1  10       10.96        9.77      0.52 o
   4  -1  10        0.30        1.96      1.62 o
   5  -1  10      302.61      271.96     17.44 o
   6  -1  10        4.16        4.08      1.19 o
  -6   0  10        0.98        3.67      2.38 o
  -5   0  10       36.63       39.75      3.15 o
  -4   0  10        1.15        1.05      1.19 o
  -3   0  10       99.27       84.26      4.77 o
  -2   0  10       92.79      103.97      8.53 o
  -1   0  10       20.19       17.77      0.98 o
   0   0  10     1501.63     1872.51     42.51 o
   1   0  10       57.99       63.39      2.67 o
   2   0  10        4.88        5.79      0.69 o
   3   0  10       26.98       30.25      1.93 o
   4   0  10        1.07        0.64      0.44 o
   5   0  10        0.64        1.17      0.74 o
   6   0  10        2.16        5.39      2.05 o
   7   0  10        0.39       -1.72      2.14 o
  -6   1  10        7.73        9.06      2.29 o
  -5   1  10       38.99       27.79      2.43 o
  -4   1  10        6.43        3.24      1.43 o
  -3   1  10        4.08        2.43      1.10 o
  -2   1  10       13.50       16.03      1.64 o
  -1   1  10       59.27       57.93      7.63 o
   0   1  10      183.98      194.59     17.40 o
   1   1  10      370.50      427.59      9.96 o
   2   1  10       41.50       37.30      1.14 o
   3   1  10        0.17        0.52      0.46 o
   4   1  10       12.40       11.69      1.02 o
   5   1  10       48.54       49.84      5.50 o
   6   1  10        9.90        8.05      2.38 o
   7   1  10        0.03        0.10      2.19 o
  -6   2  10      168.42      232.91     13.34 o
  -5   2  10        3.30        1.67      1.62 o
  -4   2  10       27.97       24.97      2.14 o
  -3   2  10       32.67       27.17      2.05 o
  -2   2  10        7.13        5.76      0.90 o
  -1   2  10      175.04      183.70      9.75 o
   0   2  10      820.03      839.60    115.48 o
   1   2  10       72.00       76.80      6.26 o
   2   2  10       87.11       83.06      1.45 o
   3   2  10       24.76       18.09      0.73 o
   4   2  10       14.84       16.31      3.53 o
   5   2  10       15.63       11.89      2.25 o
   6   2  10       17.11       17.30      2.95 o
   7   2  10        0.52        1.19      2.24 o
  -6   3  10        6.31        4.96      2.57 o
  -5   3  10        6.68        8.34      2.43 o
  -4   3  10        3.43       18.75     34.50 o
  -3   3  10       78.03       66.91      3.48 o
  -2   3  10        0.04        0.60      0.58 o
  -1   3  10       40.19       40.90      5.34 o
   0   3  10        0.59        0.73      0.40 o
   1   3  10        6.78        5.47      0.70 o
   2   3  10       42.83       51.50      2.28 o
   3   3  10       27.31       28.83      1.54 o
   4   3  10        1.61        4.01      1.07 o
   5   3  10       25.10       28.55      2.76 o
  -5   4  10        0.79        9.29      3.43 o
  -3   4  10      118.06      109.09      5.00 o
  -2   4  10        0.54        0.45      1.91 o
  -1   4  10       48.90       56.71      5.58 o
   0   4  10      105.66      106.56      8.10 o
   1   4  10        9.29        6.46      0.46 o
   2   4  10      259.70      305.48     10.88 o
   3   4  10        7.86        7.34      0.74 o
   4   4  10        0.01       -1.43      1.43 o
   5   4  10        2.51        4.67      2.19 o
   6   4  10      100.88       92.55      6.39 o
  -5   5  10        4.17        5.19      2.24 o
  -4   5  10        4.06        3.41      1.29 o
  -3   5  10       54.63       66.72      3.15 o
  -2   5  10       15.31       15.33      1.74 o
  -1   5  10       39.21       40.73      2.87 o
   0   5  10       13.20       18.76      2.42 o
   1   5  10       11.16        9.50      0.70 o
   2   5  10        8.67        9.62      0.79 o
   3   5  10        0.71        0.95      1.24 o
   4   5  10       14.40       15.44      1.67 o
   5   5  10      486.18      533.79     24.54 o
   6   5  10        0.81       -1.32      1.32 o
  -5   6  10        4.49        1.48      2.00 o
  -4   6  10        7.90        9.56      2.24 o
  -3   6  10        0.57        0.66      1.12 o
  -2   6  10        4.76        4.94      0.82 o
  -1   6  10        0.07       -0.65      0.74 o
   0   6  10      541.28      605.07     10.36 o
   1   6  10       26.30       26.72      0.83 o
   2   6  10        3.68        3.63      0.55 o
   3   6  10        2.57        3.53      1.14 o
   4   6  10      120.81      111.81      5.43 o
   5   6  10        8.04        9.25      2.24 o
  -4   7  10        0.00       -1.00      2.76 o
  -3   7  10        1.99        2.95      1.62 o
  -2   7  10        0.46        3.86      1.76 o
  -1   7  10       96.54      110.44      4.35 o
   0   7  10        0.01        1.38      0.56 o
   1   7  10        9.09        9.85      1.10 o
   2   7  10        0.27        0.00      0.65 o
   3   7  10       56.44       58.44      2.56 o
   4   7  10       19.90       21.59      2.76 o
   5   7  10       13.27        7.05      2.48 o
  -3   8  10        0.90        3.05      3.10 o
  -2   8  10        6.46        7.84      1.64 o
  -1   8  10        4.51        4.23      1.15 o
   0   8  10        1.63       -0.49      1.11 o
   1   8  10        0.02        0.67      0.73 o
   2   8  10        3.24        3.37      1.22 o
   3   8  10       30.09       26.31      2.81 o
  -2   9  10       17.29       10.60      2.09 o
  -1   9  10        4.77        2.48      1.46 o
   0   9  10        1.31        0.22      1.34 o
   1   9  10        0.29        0.00      2.38 o
   2   9  10       15.33       11.82      3.67 o
   3   9  10        4.26        2.43      2.10 o
  -1  -8  11        8.44        9.58      2.62 o
   0  -8  11        3.68        6.72      2.34 o
   1  -8  11        0.68        0.48      1.91 o
   2  -8  11       40.43       48.75      4.38 o
  -3  -7  11       25.28       33.89      3.34 o
  -2  -7  11       37.06       34.41      3.29 o
  -1  -7  11       18.70       19.68      2.57 o
   0  -7  11        2.04        0.81      1.24 o
   1  -7  11        3.22        2.34      1.57 o
   2  -7  11       16.72       19.21      2.57 o
   3  -7  11        4.17        1.24      1.86 o
  -4  -6  11       60.36       63.91      5.00 o
  -3  -6  11        0.68       -1.48      1.48 o
  -2  -6  11        2.07        4.48      1.62 o
  -1  -6  11        0.18        0.14      1.43 o
   0  -6  11        1.69        1.33      1.00 o
   1  -6  11        1.22        2.81      2.34 o
   2  -6  11       11.49       14.82      2.43 o
   3  -6  11        9.77        6.48      2.00 o
   4  -6  11       18.59       17.63      3.05 o
  -4  -5  11        1.79        7.29      4.91 o
  -3  -5  11        4.31        4.58      1.57 o
  -2  -5  11       58.25       60.62      3.72 o
  -1  -5  11      102.45      102.28      6.48 o
   0  -5  11        2.86        2.19      0.81 o
   1  -5  11       45.33       45.70      3.24 o
   2  -5  11       13.77        9.96      1.29 o
   3  -5  11        0.06       -0.91      1.43 o
   4  -5  11       35.49       36.36      3.24 o
   5  -5  11        5.13       14.11      3.29 o
  -5  -4  11       38.24       50.66      4.29 o
  -4  -4  11        0.67        5.81      3.05 o
  -3  -4  11       60.02       62.10      3.48 o
  -2  -4  11      146.82      158.56      6.34 o
  -1  -4  11      123.63      124.68      5.34 o
   0  -4  11        3.78        6.18      0.93 o
   1  -4  11       41.60       44.36      1.76 o
   2  -4  11        2.82        2.00      1.10 o
   3  -4  11      359.96      371.01      9.96 o
   4  -4  11        7.85       10.41      3.67 o
   5  -4  11        0.60        3.05      1.91 o
  -5  -3  11        3.95        3.53      2.24 o
  -4  -3  11        4.30        6.43      1.72 o
  -3  -3  11        1.35        2.24      1.38 o
  -2  -3  11       88.03       96.65      4.67 o
  -1  -3  11      338.32      376.31     13.44 o
   0  -3  11       41.68       41.63      1.75 o
   1  -3  11       59.66       61.27      1.64 o
   2  -3  11       37.23       40.18      2.48 o
   3  -3  11     1051.55     1133.02     49.23 o
   4  -3  11        1.63        2.00      1.29 o
   5  -3  11        5.73        6.16      1.35 o
   6  -3  11        0.04       -0.67      1.76 o
  -6  -2  11        6.71        7.82      2.67 o
  -5  -2  11       13.91       14.77      2.24 o
  -4  -2  11        3.60        2.72      0.95 o
  -3  -2  11       28.31       26.69      2.14 o
  -2  -2  11       44.68       42.89      2.72 o
  -1  -2  11        0.02        1.05      0.75 o
   0  -2  11       96.06      109.08      3.27 o
   1  -2  11      116.77      111.22      5.81 o
   2  -2  11     2266.63     2323.26     52.88 o
   3  -2  11       23.37       24.62      1.94 o
   4  -2  11       37.49       34.49      2.85 o
   5  -2  11        7.06        6.89      2.48 o
   6  -2  11       16.75       15.88      4.72 o
  -6  -1  11        5.69        9.15      3.34 o
  -5  -1  11        0.00       -0.43      1.14 o
  -4  -1  11       26.01       25.31      2.57 o
  -3  -1  11      497.36      484.69     17.68 o
  -2  -1  11       20.85       18.68      2.48 o
  -1  -1  11        1.00        1.04      0.52 o
   0  -1  11       36.30       36.78      1.50 o
   1  -1  11     1280.57     1465.81     33.75 o
   2  -1  11      149.94      158.41      9.67 o
   3  -1  11       12.40       11.41      0.70 o
   4  -1  11        2.17        2.12      0.66 o
   5  -1  11        1.82        2.19      0.99 o
   6  -1  11        7.80        3.53      1.86 o
  -6   0  11        0.02       -1.62      1.62 o
  -5   0  11        0.00        2.43      1.29 o
  -4   0  11      111.57       71.06      4.24 o
  -3   0  11        3.66        3.10      1.10 o
  -2   0  11       36.38       38.37      3.12 o
  -1   0  11        2.63        2.12      0.73 o
   0   0  11      201.83      232.62      6.30 o
   1   0  11       41.07       48.85      2.24 o
   2   0  11       20.76       21.77      0.71 o
   3   0  11        3.49        2.91      0.41 o
   4   0  11        4.18        4.78      0.94 o
   5   0  11        8.20        7.17      1.04 o
   6   0  11        0.00       -0.10      1.33 o
  -6   1  11        1.01        3.05      3.05 o
  -5   1  11        2.23        2.14      1.81 o
  -4   1  11        4.70        6.62      1.53 o
  -3   1  11        0.53        1.00      0.86 o
  -2   1  11       51.46       52.30      6.00 o
  -1   1  11       13.89       15.47      2.10 o
   0   1  11      350.00      391.27     37.89 o
   1   1  11       76.44       97.75      2.69 o
   2   1  11       29.64       29.41      1.28 o
   3   1  11       16.05       13.60      1.14 o
   4   1  11       10.58        7.82      0.76 o
   5   1  11        8.36        7.38      0.72 o
   6   1  11       22.01       18.92      2.81 o
  -6   2  11        0.97        0.19      2.38 o
  -5   2  11        3.31        5.96      2.24 o
  -4   2  11        0.11        1.91      1.62 o
  -3   2  11        7.85        5.43      1.14 o
  -2   2  11       16.84       17.28      1.28 o
  -1   2  11        0.18        1.09      0.47 o
   0   2  11       72.25       73.39      5.41 o
   1   2  11       45.81       52.81      3.59 o
   2   2  11       86.41       81.75      2.83 o
   3   2  11        3.20        1.58      0.25 o
   4   2  11       15.74       19.83      2.57 o
   5   2  11        8.00       10.15      1.81 o
   6   2  11       11.49       10.82      2.14 o
  -6   3  11       18.13       19.30      3.05 o
  -5   3  11       10.39       12.44      2.48 o
  -4   3  11       11.20       11.25      1.91 o
  -3   3  11       47.87       47.28      3.05 o
  -2   3  11       31.59       35.15      5.96 o
  -1   3  11        4.97        4.60      1.95 o
   0   3  11        0.00        1.44      0.91 o
   1   3  11        6.47        8.29      0.56 o
   2   3  11       24.90       21.30      1.07 o
   3   3  11        0.13        0.06      0.50 o
   4   3  11        2.36        2.56      0.74 o
   5   3  11        8.14        8.24      1.95 o
   6   3  11        3.87        1.53      1.76 o
  -5   4  11        4.16        2.62      2.24 o
  -3   4  11      114.42      100.85      5.19 o
  -2   4  11       51.38       44.23      2.76 o
  -1   4  11        7.07        9.08      0.70 o
   0   4  11       26.86       21.82      1.62 o
   1   4  11       62.76       54.52      2.14 o
   2   4  11      488.96      583.16     24.27 o
   3   4  11       17.94       18.19      2.73 o
   4   4  11        0.45        1.76      1.53 o
   6   4  11      155.50      146.22      9.67 o
  -5   5  11        4.54        4.91      1.95 o
  -4   5  11        0.60        1.93      1.64 o
  -3   5  11        1.80        0.03      2.38 o
  -2   5  11        2.56        0.26      0.83 o
  -1   5  11        3.91        4.38      0.86 o
   0   5  11        0.31        0.38      0.49 o
   1   5  11     1066.21     1163.43     33.98 o
   2   5  11       16.90       17.02      1.38 o
   3   5  11        0.26       -0.63      0.82 o
   4   5  11        0.69        2.86      1.76 o
   5   5  11       80.39       83.88      4.72 o
   6   5  11        0.52        4.00      3.86 o
  -4   6  11      139.24      168.27      7.96 o
  -3   6  11        0.67       -1.83      1.83 o
  -2   6  11        0.00       -0.54      0.65 o
  -1   6  11        0.90        2.23      1.24 o
   0   6  11      517.21      573.25     18.59 o
   1   6  11        1.11        0.99      0.50 o
   2   6  11       11.73       10.07      0.58 o
   3   6  11        0.09        0.60      0.85 o
   4   6  11       17.19       21.35      2.53 o
   5   6  11       15.05       18.40      4.48 o
  -4   7  11        4.12        6.20      3.10 o
  -3   7  11       10.78       13.44      5.65 o
  -2   7  11        3.06        2.79      1.36 o
  -1   7  11       27.72       30.23      6.22 o
   0   7  11       66.23       56.31      1.90 o
   1   7  11       11.69        9.31      0.94 o
   2   7  11        0.75        1.57      0.74 o
   3   7  11        0.76        0.04      1.31 o
   4   7  11        5.47        6.86      2.57 o
   5   7  11        4.13        3.24      2.38 o
  -3   8  11        0.00        1.00      3.00 o
  -2   8  11        8.38       10.79      1.27 o
  -1   8  11       40.96       42.47      4.66 o
   0   8  11        3.98        5.16      2.55 o
   1   8  11        5.53        6.44      1.23 o
   2   8  11        7.69        5.45      2.60 o
   3   8  11        0.02        1.19      1.38 o
   4   8  11       24.72       20.45      3.00 o
  -2   9  11       10.87       51.19      9.48 o
  -1   9  11       16.36       13.42      2.08 o
   0   9  11        3.67        5.20      1.75 o
   1   9  11        1.69        2.14      2.38 o
   2   9  11        7.15        3.34      2.48 o
   0  -8  12        1.59        2.62      2.24 o
   1  -8  12        0.64        7.72      2.91 o
  -2  -7  12       10.55        8.01      2.34 o
  -1  -7  12        5.67        3.96      2.05 o
   0  -7  12        2.69        7.43      2.38 o
   2  -7  12       17.74       21.54      2.43 o
   3  -7  12       11.44       14.20      2.34 o
  -3  -6  12        6.09        7.82      2.38 o
  -2  -6  12        3.70        2.29      2.19 o
  -1  -6  12        3.72        1.19      1.53 o
   0  -6  12        0.66       -0.19      1.48 o
   1  -6  12        1.81        2.00      1.62 o
   2  -6  12       18.52       17.06      2.57 o
   3  -6  12        2.38        4.34      1.72 o
   4  -6  12        4.79        8.01      2.34 o
  -4  -5  12       70.76       80.02      5.72 o
  -3  -5  12        0.10       -0.24      1.48 o
  -2  -5  12        0.33        1.00      1.00 o
  -1  -5  12        9.74        9.77      1.16 o
   0  -5  12       38.08       33.22      1.88 o
   1  -5  12        3.31        3.05      1.29 o
   2  -5  12       10.22        8.82      1.48 o
   3  -5  12        8.04        7.58      1.62 o
   4  -5  12       53.02       50.71      3.86 o
   5  -5  12       31.10       36.94      3.53 o
  -5  -4  12       22.25       26.50      3.67 o
  -4  -4  12        0.54        1.48      1.76 o
  -3  -4  12        1.39        0.10      1.33 o
  -2  -4  12       27.85       30.74      3.00 o
  -1  -4  12       55.60       61.48      3.38 o
   0  -4  12       18.62       19.97      2.03 o
   1  -4  12       76.05       75.19      4.12 o
   2  -4  12       10.38        8.48      1.38 o
   3  -4  12        6.82        7.39      1.48 o
   4  -4  12      312.12      357.77     14.15 o
   5  -4  12       21.36       28.50      3.43 o
  -5  -3  12        5.34        6.10      1.95 o
  -4  -3  12        0.25        0.86      1.57 o
  -3  -3  12        4.39        5.48      1.57 o
  -2  -3  12      103.40      117.15      5.43 o
  -1  -3  12      434.77      438.56     16.87 o
   0  -3  12        1.60        0.14      0.95 o
   1  -3  12        4.67        5.28      0.55 o
   2  -3  12        0.08        0.95      1.00 o
   3  -3  12      575.17      574.80     17.06 o
   4  -3  12        2.58        2.81      1.53 o
   5  -3  12        0.01       -0.85      1.11 o
   6  -3  12        0.03       -1.29      1.81 o
  -5  -2  12       31.25       28.36      3.48 o
  -4  -2  12        2.93        4.43      1.24 o
  -3  -2  12        0.11       -1.24      1.29 o
  -1  -2  12       48.90       48.86      1.97 o
   0  -2  12       83.85       82.00      2.84 o
   1  -2  12       65.20       63.76      2.34 o
   2  -2  12       23.60       20.01      4.15 o
   3  -2  12        0.33        0.27      0.56 o
   4  -2  12       24.51       25.22      2.49 o
   5  -2  12        7.50        6.67      1.18 o
   6  -2  12        0.00        1.26      1.40 o
  -6  -1  12       11.42       17.06      3.00 o
  -5  -1  12        1.88        4.81      2.24 o
  -4  -1  12        6.65        5.05      1.24 o
  -3  -1  12      500.32      464.86     18.21 o
  -2  -1  12       13.62       13.25      1.76 o
  -1  -1  12      268.89      307.49      8.22 o
   0  -1  12      198.42      225.02      6.34 o
   1  -1  12       95.67      103.93      3.03 o
   2  -1  12       36.69       37.05      1.78 o
   3  -1  12      138.49      145.08      5.79 o
   4  -1  12       24.50       27.69      2.55 o
   5  -1  12        0.00        0.49      0.78 o
   6  -1  12        5.67        3.43      1.95 o
  -6   0  12        3.30        3.29      2.72 o
  -5   0  12        0.60        0.95      1.95 o
  -4   0  12       16.79       17.87      2.24 o
  -3   0  12       59.97       54.86      3.29 o
  -2   0  12      288.85      311.27     28.29 o
  -1   0  12       65.92       65.55      2.29 o
   0   0  12        3.00        2.26      1.29 o
   1   0  12       97.68      111.50      3.13 o
   2   0  12        1.01        1.08      0.31 o
   3   0  12       16.04       17.40      0.89 o
   4   0  12       59.04       60.69      6.82 o
   5   0  12       44.56       49.26      5.62 o
   6   0  12       39.00       34.36      3.29 o
  -6   1  12        0.12       10.77      6.96 o
  -5   1  12       10.95       10.58      2.19 o
  -4   1  12        0.27       -0.76      0.91 o
  -3   1  12        6.50        4.19      1.24 o
  -2   1  12       22.38       20.61      1.31 o
  -1   1  12        5.60        4.01      0.91 o
   0   1  12      349.85      407.96     29.81 o
   1   1  12      167.86      207.27      5.20 o
   2   1  12        3.84        5.89      0.59 o
   3   1  12       33.94       39.71      2.46 o
   4   1  12       57.82       57.70      5.73 o
   6   1  12        0.25        0.67      2.14 o
  -6   2  12        0.05       -0.33      2.57 o
  -5   2  12       24.45       24.54      3.00 o
  -4   2  12        0.22        1.05      1.62 o
  -3   2  12        1.21        1.43      1.10 o
  -2   2  12       28.27       31.64      4.50 o
  -1   2  12        9.33        5.82      2.10 o
   0   2  12      100.38      102.53     10.68 o
   1   2  12       29.70       25.89      1.69 o
   2   2  12       10.74        9.70      0.45 o
   3   2  12        4.85        4.22      0.31 o
   4   2  12        2.74        0.67      0.91 o
   5   2  12       22.74       23.87      1.58 o
   6   2  12        2.14        0.00      2.19 o
  -5   3  12        1.33       -0.19      2.62 o
  -4   3  12        0.02        0.48      1.86 o
  -3   3  12       91.91       85.64      4.24 o
  -2   3  12       38.18       42.46      2.53 o
  -1   3  12       35.51       42.12      3.31 o
   0   3  12        5.11        5.84      0.58 o
   1   3  12       81.03       86.23      6.05 o
   2   3  12        6.10        6.66      0.38 o
   3   3  12      654.24      695.72     24.59 o
   4   3  12        1.03       -1.05      1.24 o
   6   3  12        0.03       -2.00      2.48 o
  -5   4  12        0.37        1.53      3.29 o
  -4   4  12        1.21        3.24      2.14 o
  -3   4  12        9.41       12.39      2.57 o
  -2   4  12      350.64      317.22     12.11 o
  -1   4  12       22.71       28.00      2.53 o
   0   4  12        0.25        0.01      0.52 o
   1   4  12        0.22        0.60      0.55 o
   2   4  12      157.83      186.89     11.14 o
   3   4  12       49.38       51.25      3.72 o
   4   4  12        6.11        6.39      1.43 o
   6   4  12       15.92       12.82      3.05 o
  -5   5  12        0.67        0.24      3.05 o
  -4   5  12        2.73        2.28      1.67 o
  -3   5  12      494.27      572.11     56.98 o
  -2   5  12        0.07        0.24      0.96 o
  -1   5  12        0.15       -0.25      0.70 o
   0   5  12        6.37        7.00      0.86 o
   1   5  12      165.05      155.28      6.84 o
   2   5  12        0.31        0.61      0.41 o
   3   5  12        2.17        1.98      1.02 o
   5   5  12        6.81        4.19      2.38 o
   6   5  12        1.07        0.91      2.53 o
  -4   6  12      127.90      158.22     13.89 o
  -3   6  12        3.04        1.91      1.38 o
  -2   6  12        0.03        0.32      0.89 o
  -1   6  12        1.51        3.74      1.48 o
   0   6  12        4.00        3.69      1.20 o
   1   6  12        0.60        0.36      0.65 o
   2   6  12        0.72        0.59      0.56 o
   3   6  12        2.11        2.66      2.31 o
   4   6  12        0.93        0.81      2.29 o
   5   6  12        1.53       10.72      4.53 o
  -4   7  12        8.81       11.68      3.38 o
  -3   7  12        3.28        3.87      2.55 o
  -2   7  12        0.18        1.23      1.08 o
  -1   7  12        6.18        5.34      1.08 o
   0   7  12        3.16        5.69      7.58 o
   1   7  12        5.01        5.59      0.86 o
   2   7  12        0.83        2.09      1.17 o
   3   7  12        3.26        1.24      1.18 o
   4   7  12        1.48       -1.14      2.72 o
   5   7  12       17.38       13.15      2.48 o
  -3   8  12        0.02       -3.00      3.00 o
  -2   8  12        0.01        2.55      1.23 o
  -1   8  12        0.02       -0.28      1.00 o
   0   8  12       45.71       53.69      6.96 o
   1   8  12        0.27        1.19      2.38 o
   2   8  12        5.54        5.59      3.43 o
   3   8  12        0.06        0.15      1.47 o
   4   8  12        5.55        5.05      2.67 o
  -1   9  12        0.20        0.03      4.62 o
   0   9  12        0.35       -1.02      1.43 o
   1   9  12        0.60        2.53      3.38 o
   2   9  12        0.03        2.14      2.57 o
  -2  -7  13       72.21       63.77      5.96 o
  -1  -7  13        1.34        2.81      1.95 o
   0  -7  13        2.53        0.57      2.05 o
   2  -7  13        0.10       -1.48      2.43 o
  -3  -6  13        0.03        2.19      1.62 o
  -2  -6  13       13.35       11.87      2.29 o
  -1  -6  13       21.52       19.83      2.43 o
   0  -6  13        4.84        6.10      1.48 o
   1  -6  13      122.74      109.71      6.29 o
   2  -6  13        3.72        3.77      1.48 o
   3  -6  13        1.37        4.05      2.14 o
   4  -6  13        0.25       41.51      8.86 o
  -4  -5  13       12.99       11.63      3.77 o
  -3  -5  13        0.01        0.14      1.67 o
  -2  -5  13        4.06        3.96      1.24 o
  -1  -5  13        8.04        7.48      1.57 o
   0  -5  13        0.00       -1.19      1.24 o
   1  -5  13      140.76      109.42      5.91 o
   2  -5  13       14.43        9.20      1.53 o
   3  -5  13        1.18        0.86      1.43 o
   4  -5  13        0.63        0.29      1.95 o
  -4  -4  13        0.22        3.00      2.29 o
  -3  -4  13        0.27        1.58      4.00 o
  -2  -4  13       28.08       30.64      3.53 o
  -1  -4  13       32.43       29.17      2.29 o
   0  -4  13      376.29      298.31      8.42 o
   1  -4  13        4.73        5.51      0.74 o
   2  -4  13        0.44        0.57      1.14 o
   3  -4  13       18.52       15.49      1.81 o
   4  -4  13        0.22       -1.48      1.48 o
   5  -4  13       19.77       22.40      3.24 o
  -5  -3  13      134.67      172.48      9.48 o
  -4  -3  13       11.30       13.15      2.72 o
  -3  -3  13       13.67       15.25      1.76 o
  -2  -3  13       27.70       25.26      2.00 o
  -1  -3  13     1005.12     1023.80     33.69 o
   0  -3  13      108.51      116.76      5.19 o
   1  -3  13       90.78      101.15      5.15 o
   2  -3  13        0.33        1.86      1.33 o
   3  -3  13        6.21        4.96      1.33 o
   4  -3  13       23.68       28.83      2.24 o
   5  -3  13        1.74        0.62      1.09 o
   6  -3  13        0.11        0.43      1.95 o
  -5  -2  13        1.61        1.67      1.53 o
  -4  -2  13        0.76        1.67      1.19 o
  -3  -2  13        0.03        0.33      1.43 o
  -2  -2  13        0.04       -0.83      0.83 o
  -1  -2  13       27.06       34.08      2.48 o
   0  -2  13      110.78      117.84      3.98 o
   1  -2  13        2.51        3.00      0.80 o
   2  -2  13       10.53       11.91      1.62 o
   3  -2  13       53.39       55.23      1.91 o
   4  -2  13       15.42       16.43      0.91 o
   5  -2  13       14.25       16.22      3.62 o
   6  -2  13       11.54        8.77      2.62 o
  -5  -1  13        0.01       -1.76      2.10 o
  -4  -1  13       17.98       15.35      2.19 o
  -3  -1  13       12.85        7.77      1.67 o
  -2  -1  13       36.70       35.32      2.43 o
  -1  -1  13       60.64       72.88      2.63 o
   0  -1  13        3.79        3.56      0.71 o
   1  -1  13        1.10        0.64      0.67 o
   2  -1  13      123.06      113.44      2.58 o
   3  -1  13       81.15       86.54      3.47 o
   4  -1  13       10.91        8.41      0.95 o
   5  -1  13       25.96       26.57      3.77 o
   6  -1  13        9.98        5.34      2.19 o
  -5   0  13       24.71       24.16      2.62 o
  -4   0  13       32.15       27.40      2.62 o
  -3   0  13      142.58      131.35      6.34 o
  -2   0  13       15.65       15.82      2.91 o
  -1   0  13       36.16       35.47      7.58 o
   0   0  13       52.19       59.29      2.24 o
   1   0  13       17.37       17.59      0.94 o
   2   0  13      121.60      135.03      3.32 o
   3   0  13       12.09       11.22      0.61 o
   4   0  13       12.22       10.62      2.34 o
   5   0  13        0.01       -0.43      0.70 o
   6   0  13       86.35       73.25      5.05 o
  -5   1  13        1.06       -0.52      1.86 o
  -4   1  13       12.02       12.63      1.91 o
  -3   1  13       22.10       19.35      2.05 o
  -2   1  13        5.30        7.10      1.19 o
  -1   1  13       28.44       28.61      1.32 o
   0   1  13       74.58       71.34      2.33 o
   1   1  13       15.01       17.99      3.57 o
   2   1  13        0.09        0.42      0.36 o
   3   1  13        3.43        2.94      0.36 o
   4   1  13       15.99       13.90      1.38 o
   5   1  13      271.48      218.09     10.34 o
   6   1  13        5.83        7.72      2.76 o
  -5   2  13       69.03       70.87      4.96 o
  -4   2  13        7.52        5.72      1.72 o
  -3   2  13        1.61        1.91      1.33 o
  -2   2  13       10.92       11.15      1.43 o
  -1   2  13       77.53       75.32      5.10 o
   0   2  13      118.41      145.16      8.98 o
   1   2  13        6.50        4.31      0.47 o
   2   2  13        1.63        1.77      0.34 o
   3   2  13        5.84        5.53      0.93 o
   4   2  13        1.29        1.40      0.55 o
   5   2  13        7.53        4.00      1.81 o
   6   2  13       10.47       10.58      2.81 o
  -5   3  13       41.52       37.60      3.48 o
  -4   3  13        2.05        6.82      2.05 o
  -3   3  13       12.35        9.63      1.62 o
  -2   3  13        1.93        1.38      1.57 o
  -1   3  13      194.72      187.29     21.18 o
   0   3  13       58.80       61.60      7.29 o
   1   3  13      119.33      138.47     10.18 o
   2   3  13        0.59        0.67      0.35 o
   3   3  13        3.23        4.23      1.98 o
   4   3  13       13.94       14.54      1.98 o
   5   3  13       25.88       28.83      2.57 o
   6   3  13        1.82       -0.52      2.29 o
  -5   4  13        0.02        1.91      2.43 o
  -4   4  13        0.02        4.15      2.10 o
  -3   4  13        3.43        4.96      1.76 o
  -2   4  13      386.43      376.03     13.96 o
  -1   4  13        5.96        7.71      1.15 o
   0   4  13       50.10       47.51      5.05 o
   1   4  13        9.83       10.28      1.18 o
   2   4  13       13.07       12.64      1.77 o
   3   4  13       13.60       15.69      2.36 o
   5   4  13        4.66        6.05      1.72 o
   6   4  13        2.52        1.05      1.76 o
  -5   5  13        5.10        1.95      2.81 o
  -4   5  13        0.28        0.95      1.30 o
  -3   5  13        7.13        5.98      1.27 o
  -2   5  13       15.86       15.11      2.95 o
  -1   5  13        0.00       -0.56      0.82 o
   0   5  13       20.69       18.35      1.19 o
   1   5  13        0.46        2.37      1.51 o
   2   5  13        9.06        8.57      0.55 o
   3   5  13        1.34        0.72      0.79 o
   5   5  13        5.10        6.96      2.43 o
  -4   6  13        1.46        7.65      2.26 o
  -3   6  13        8.07        8.30      1.30 o
  -2   6  13        4.06        2.74      0.96 o
  -1   6  13        9.01        7.47      0.85 o
   0   6  13       29.18       29.27      1.55 o
   1   6  13        0.28        0.95      0.48 o
   2   6  13       76.91       73.40      3.93 o
   3   6  13        4.18        6.09      1.26 o
   4   6  13        0.95       -0.19      1.95 o
   5   6  13        0.26        0.05      4.24 o
  -3   7  13        9.53       13.07      1.66 o
  -2   7  13        2.88        5.91      3.50 o
  -1   7  13        0.30        0.01      0.85 o
   0   7  13        0.26        1.58      1.06 o
   1   7  13       38.88       38.96      2.21 o
   2   7  13        1.76        4.68      1.37 o
   3   7  13        0.47        3.46      2.17 o
   4   7  13        8.05       11.06      2.76 o
  -2   8  13        4.36        8.69      1.51 o
  -1   8  13        0.49        0.38      1.12 o
   0   8  13       20.91       19.43      1.53 o
   1   8  13        4.22        1.34      0.87 o
   2   8  13        0.14        0.08      1.35 o
   3   8  13        0.03        2.36      1.50 o
  -1   9  13       11.58       10.39      1.83 o
   0   9  13        1.19       -0.95      2.38 o
   1   9  13        1.40        0.33      2.48 o
   2   9  13        0.02        3.62      2.62 o
  -1  -7  14       36.32       36.94      4.15 o
   0  -7  14        2.51        1.24      2.00 o
   1  -7  14        0.01        0.29      1.48 o
   2  -7  14        7.52        4.96      2.57 o
  -3  -6  14       14.23       20.73      3.72 o
  -2  -6  14       13.29        6.58      2.43 o
  -1  -6  14       39.29       32.50      3.24 o
   0  -6  14        7.58        8.96      2.19 o
   1  -6  14        0.97        1.19      1.29 o
   2  -6  14       53.65       74.54      5.05 o
   3  -6  14       15.05       29.93      5.10 o
  -4  -5  14       15.17       21.97      3.00 o
  -3  -5  14       16.28       22.69      3.05 o
  -2  -5  14        8.87        9.63      1.95 o
  -1  -5  14        0.23        2.72      1.53 o
   0  -5  14        0.95       -0.05      2.29 o
   1  -5  14        1.03        0.67      1.33 o
   2  -5  14       14.22       13.30      1.95 o
   3  -5  14       19.88       26.59      3.00 o
   4  -5  14        0.25        0.29      1.91 o
  -4  -4  14      334.85      407.15     21.40 o
  -3  -4  14       14.46       10.39      2.29 o
  -2  -4  14       25.14       23.59      1.95 o
  -1  -4  14       19.01       17.68      2.00 o
   0  -4  14        0.27        1.19      0.91 o
   1  -4  14        0.71        0.95      1.24 o
   2  -4  14       30.87       34.22      2.57 o
   3  -4  14       24.50       21.49      2.10 o
   4  -4  14        5.44        3.34      2.05 o
   5  -4  14        0.35        2.29      2.10 o
  -5  -3  14      137.49      169.81      9.29 o
  -4  -3  14        1.47        1.72      2.24 o
  -3  -3  14        1.56        6.86      2.19 o
  -2  -3  14       84.77       91.93      5.29 o
  -1  -3  14      270.71      291.10     11.01 o
   0  -3  14       28.76       23.40      1.95 o
   1  -3  14       14.67       11.33      0.71 o
   2  -3  14       42.73       44.51      2.86 o
   3  -3  14        0.22       -0.86      1.05 o
   4  -3  14        3.17        5.67      1.53 o
   5  -3  14        0.05        2.16      1.93 o
  -5  -2  14        0.24       -0.29      2.67 o
  -4  -2  14       19.32       17.92      2.00 o
  -3  -2  14       19.89       19.73      1.95 o
  -2  -2  14        2.24        1.67      1.53 o
  -1  -2  14      352.07      381.60     13.68 o
   0  -2  14        9.08        9.44      1.29 o
   1  -2  14        0.36        0.24      0.71 o
   2  -2  14        9.81        6.96      1.14 o
   3  -2  14      239.82      284.62     10.53 o
   4  -2  14      118.42      137.90      8.84 o
   5  -2  14        0.29       -0.29      0.99 o
   6  -2  14        0.17        7.53      2.53 o
  -5  -1  14        7.10        4.86      1.72 o
  -4  -1  14       29.23       36.51      3.29 o
  -3  -1  14       12.24        8.05      1.43 o
  -2  -1  14      380.08      392.71     14.49 o
  -1  -1  14      116.65      133.54      5.86 o
   0  -1  14       14.60       17.14      1.72 o
   1  -1  14      164.68      174.11      6.55 o
   2  -1  14       45.95       36.67      1.75 o
   3  -1  14       24.41       24.53      2.18 o
   4  -1  14        1.33        1.87      0.59 o
   5  -1  14        0.01        0.83      1.05 o
   6  -1  14        0.50       -1.86      2.00 o
  -5   0  14        5.42        4.10      2.43 o
  -4   0  14        0.18        0.33      1.76 o
  -3   0  14        0.17        2.34      1.67 o
  -2   0  14       43.14       33.93      2.05 o
  -1   0  14        1.19        0.41      0.98 o
   0   0  14       62.18       67.74      4.03 o
   1   0  14      109.68      128.17      3.75 o
   2   0  14      850.94      904.81     17.25 o
   3   0  14       69.81       69.69      6.39 o
   4   0  14        5.60        4.38      0.61 o
   5   0  14        0.27        0.71      1.07 o
   6   0  14      118.86       93.60      6.34 o
  -5   1  14       14.60       21.64      3.15 o
  -4   1  14       21.56       19.44      2.05 o
  -3   1  14       44.18       44.80      2.95 o
  -2   1  14        3.72        2.00      1.10 o
  -1   1  14       62.80       60.36      2.43 o
   0   1  14        0.53        0.27      0.69 o
   1   1  14      403.32      472.68     24.50 o
   2   1  14       22.50       29.25      0.84 o
   3   1  14        4.53        3.67      0.48 o
   4   1  14        0.02        1.41      0.86 o
   5   1  14       61.33       48.75      5.00 o
   6   1  14        0.94        0.91      2.19 o
  -5   2  14        0.69       -0.10      2.57 o
  -4   2  14       49.46       44.13      3.67 o
  -3   2  14        0.17       -0.71      1.29 o
  -2   2  14        2.54        2.53      1.00 o
  -1   2  14        9.05        8.55      1.00 o
   0   2  14      250.58      272.56     27.71 o
   1   2  14       60.08       57.90      8.53 o
   2   2  14       19.84       17.34      0.62 o
   3   2  14        1.46        2.56      0.99 o
   4   2  14        0.11        0.39      0.30 o
   5   2  14        3.86        0.81      1.95 o
   6   2  14        1.76        1.91      2.43 o
  -5   3  14       18.45       17.97      4.86 o
  -4   3  14        0.10       -1.00      1.19 o
  -3   3  14        6.81        2.91      2.05 o
  -2   3  14        4.12        0.48      1.29 o
  -1   3  14        0.11        0.52      0.71 o
   0   3  14       94.45      101.59     11.75 o
   1   3  14       38.05       37.98      3.88 o
   2   3  14        6.04        5.28      0.96 o
   3   3  14       13.72       12.14      1.69 o
   4   3  14        0.64        1.22      1.05 o
   5   3  14        0.33       -1.67      1.91 o
   6   3  14       17.22       13.39      3.00 o
  -5   4  14        0.44        2.57      3.19 o
  -4   4  14        1.57        3.53      2.24 o
  -3   4  14        0.50        2.95      1.62 o
  -2   4  14       18.19       19.59      2.14 o
  -1   4  14       27.48       31.82      4.77 o
   0   4  14        8.80        9.27      0.70 o
   1   4  14       11.67       13.23      2.18 o
   2   4  14        0.09       -0.12      0.38 o
   3   4  14        1.91        2.24      1.19 o
   5   4  14        0.28        4.72      2.48 o
   6   4  14        0.67        0.43      2.53 o
  -4   5  14        3.58        3.65      2.10 o
  -3   5  14        4.71       10.23      6.72 o
  -2   5  14       60.98       71.77      4.05 o
  -1   5  14        6.05        7.68      1.09 o
   0   5  14        6.50        6.05      1.63 o
   1   5  14        0.73        1.34      0.61 o
   2   5  14       18.33       16.29      1.33 o
   3   5  14       58.12       64.32      3.93 o
   4   5  14        0.30       -0.05      1.38 o
   5   5  14       13.33       12.01      2.62 o
  -4   6  14        0.06        0.12      1.62 o
  -3   6  14        0.07        1.71      1.45 o
  -2   6  14       32.37       30.04      4.48 o
  -1   6  14        0.75        0.36      0.96 o
   0   6  14        3.96        4.33      0.97 o
   1   6  14        0.24        0.57      1.17 o
   2   6  14        1.76        2.02      0.91 o
   3   6  14        6.67        6.25      1.08 o
   4   6  14        0.30        2.24      2.38 o
   5   6  14        5.29        4.15      2.57 o
  -3   7  14       10.96       12.63      1.98 o
  -2   7  14        0.06        0.06      1.13 o
  -1   7  14        0.10        1.48      1.25 o
   0   7  14        0.16        0.49      0.81 o
   1   7  14      157.24      162.41     11.87 o
   2   7  14        0.91        1.40      0.82 o
   3   7  14        0.93        2.78      1.50 o
   4   7  14        0.03       -2.10      2.10 o
  -2   8  14        0.06        0.18      1.53 o
  -1   8  14        0.14        1.63      1.62 o
   0   8  14      130.91      141.94     10.00 o
   1   8  14        1.26        5.03      1.36 o
   2   8  14        4.82        4.59      1.79 o
   3   8  14        0.00        0.49      1.25 o
   0   9  14        3.40        1.45      1.32 o
   1   9  14        0.12        0.05      2.43 o
  -1  -7  15       23.74       29.98      3.57 o
   0  -7  15        2.84       -1.14      2.19 o
   1  -7  15        0.00        0.52      2.34 o
  -2  -6  15      178.87      199.59     13.44 o
  -1  -6  15       15.86       12.11      2.57 o
   0  -6  15        1.19        0.52      1.33 o
   1  -6  15        5.18        7.67      2.34 o
   2  -6  15        2.36        5.48      2.24 o
   3  -6  15       25.42       23.73      3.15 o
  -3  -5  15        4.20        4.77      1.53 o
  -2  -5  15       23.58       19.97      2.29 o
  -1  -5  15       52.97       56.28      3.57 o
   0  -5  15        0.29       -0.57      1.48 o
   1  -5  15        1.55        1.91      1.38 o
   2  -5  15        0.31       -0.43      1.53 o
   3  -5  15       36.00       38.27      3.48 o
   4  -5  15        3.24        2.72      2.05 o
  -4  -4  15       12.74        8.34      3.19 o
  -3  -4  15        2.10        1.86      2.00 o
  -2  -4  15       18.08       16.97      4.00 o
  -1  -4  15        1.95        2.24      1.14 o
   0  -4  15        1.24        1.24      1.19 o
   1  -4  15        0.46        3.29      1.14 o
   2  -4  15       14.09       15.01      2.05 o
   3  -4  15        8.94        8.15      1.67 o
   4  -4  15       36.86       54.04      8.82 o
   5  -4  15        3.10        7.15      2.10 o
  -4  -3  15       41.45       52.52      4.19 o
  -3  -3  15        3.37        3.00      1.48 o
  -2  -3  15        0.00       -1.38      1.76 o
  -1  -3  15        7.70        9.20      1.57 o
   0  -3  15       25.86       20.87      1.91 o
   1  -3  15        0.01        1.20      0.47 o
   2  -3  15        5.74        7.63      1.48 o
   3  -3  15        5.01        8.24      1.76 o
   4  -3  15      113.61      118.00      5.86 o
   5  -3  15        8.03        9.62      4.74 o
  -5  -2  15       82.74      100.80      6.91 o
  -4  -2  15        0.36        0.95      1.33 o
  -3  -2  15        4.98        5.67      1.91 o
  -2  -2  15        4.30        7.58      2.05 o
  -1  -2  15        7.04        6.91      1.43 o
   0  -2  15       51.00       47.33      2.67 o
   1  -2  15        3.05        3.48      1.24 o
   2  -2  15        4.39        3.48      1.05 o
   3  -2  15       18.39       19.02      1.86 o
   4  -2  15      189.29      223.42      8.58 o
   5  -2  15        2.61        2.71      1.31 o
  -5  -1  15        5.21       13.68      3.00 o
  -4  -1  15        5.71        9.06      2.53 o
  -3  -1  15        2.89        3.43      1.29 o
  -2  -1  15       39.08       39.60      3.05 o
  -1  -1  15       39.14       41.65      2.24 o
   0  -1  15        0.02        0.52      0.86 o
   1  -1  15       42.32       47.04      2.62 o
   2  -1  15        0.01        0.83      0.57 o
   3  -1  15     1528.72     1605.29     69.02 o
   4  -1  15        0.19        1.00      0.71 o
   5  -1  15        0.18       -1.15      1.15 o
   6  -1  15        0.60        1.91      2.48 o
  -5   0  15        8.91       15.97      5.05 o
  -4   0  15        8.36        9.53      2.34 o
  -3   0  15        3.31        2.76      1.43 o
  -2   0  15      997.83     1038.01     35.41 o
  -1   0  15        6.66        5.10      1.53 o
   0   0  15       19.45       20.12      1.18 o
   1   0  15        2.28        6.39      4.53 o
   2   0  15      547.09      587.73     12.74 o
   3   0  15        3.09        4.60      1.29 o
   4   0  15       48.31       48.95      4.47 o
   5   0  15        2.81        4.48      2.00 o
   6   0  15        7.76        5.00      2.57 o
  -5   1  15        0.33       -1.19      1.57 o
  -4   1  15       11.43       17.06      3.05 o
  -3   1  15      400.61      369.74     15.78 o
  -2   1  15       46.18       40.08      3.43 o
  -1   1  15      170.39      166.71      6.43 o
   0   1  15       18.44       20.01      1.24 o
   1   1  15       77.20       75.56      6.08 o
   2   1  15       27.64       33.48      1.01 o
   3   1  15       45.51       49.45      2.63 o
   4   1  15        4.37        3.97      0.67 o
   5   1  15        0.02        4.53      2.24 o
   6   1  15        3.75       11.87      3.81 o
  -5   2  15        1.38        1.95      2.38 o
  -4   2  15       13.07        8.77      1.72 o
  -3   2  15       22.61       23.31      2.81 o
  -2   2  15       29.01       28.36      2.29 o
  -1   2  15       19.61       16.87      1.43 o
   0   2  15        1.09        3.42      3.15 o
   1   2  15       18.91       18.09      3.26 o
   2   2  15        5.89        6.48      0.78 o
   3   2  15        9.28        8.91      0.54 o
   4   2  15       22.95       21.75      0.98 o
   5   2  15       24.40       21.78      2.38 o
   6   2  15       16.96       11.82      2.29 o
  -5   3  15        7.56        8.63      2.67 o
  -4   3  15        0.98        3.05      1.95 o
  -3   3  15        0.89       -0.62      1.53 o
  -2   3  15        6.58        4.77      1.43 o
  -1   3  15        0.44       -0.29      0.95 o
   0   3  15        0.14        0.49      0.69 o
   1   3  15       36.19       36.94      1.25 o
   2   3  15        4.24        3.16      0.55 o
   3   3  15        0.41        0.28      0.44 o
   5   3  15        1.54        0.24      2.14 o
   6   3  15        0.20        4.19      3.53 o
  -5   4  15       34.31       37.84      4.29 o
  -4   4  15        5.26       -0.10      2.05 o
  -3   4  15        0.44       -0.24      1.62 o
  -2   4  15       44.15       46.32      3.05 o
  -1   4  15        0.43        1.44      1.62 o
   0   4  15        0.32        0.39      0.76 o
   1   4  15       17.22       18.19      0.86 o
   2   4  15       17.66       16.44      1.31 o
   3   4  15        0.18        0.24      1.10 o
   4   4  15       13.22       14.15      1.44 o
   5   4  15        0.07        0.67      2.62 o
   6   4  15        2.91        4.67      3.05 o
  -4   5  15        0.11       -0.03      1.51 o
  -3   5  15        4.13        8.21      3.96 o
  -2   5  15       36.16       38.43      7.43 o
  -1   5  15       49.05       48.14     10.84 o
   0   5  15        0.06        0.22      0.64 o
   1   5  15       13.27       13.40      1.18 o
   2   5  15        1.88        2.74      0.50 o
   3   5  15      120.19      137.24      4.53 o
   4   5  15        0.94        0.00      2.10 o
   5   5  15        0.58        3.48      2.57 o
  -4   6  15        1.38        0.53      1.53 o
  -3   6  15        3.19        4.74      1.63 o
  -2   6  15        0.49        0.14      2.95 o
  -1   6  15        1.54        0.36      0.94 o
   0   6  15        2.22        1.24      0.71 o
   1   6  15        1.72        2.11      0.87 o
   2   6  15      208.19      239.81      7.15 o
   3   6  15        6.86        5.79      0.98 o
   4   6  15        1.47        9.15      2.72 o
   5   6  15        0.06        2.53      2.48 o
  -3   7  15       62.50       65.05      3.48 o
  -2   7  15        1.74        0.34      1.18 o
  -1   7  15        0.48        1.20      1.13 o
   0   7  15        2.99        4.80      1.10 o
   1   7  15      209.51      214.68     10.00 o
   2   7  15        2.87        2.94      0.97 o
   3   7  15        0.48        4.23      3.69 o
   4   7  15        0.27       -0.62      2.29 o
  -2   8  15        3.05        2.89      1.68 o
  -1   8  15        1.50        1.89      1.29 o
   0   8  15       31.98       32.17      2.54 o
   1   8  15        3.46        3.60      1.39 o
   2   8  15        0.74        1.05      3.00 o
   3   8  15        0.00       -1.17      1.55 o
  -2  -6  16        0.13       -1.95      1.95 o
  -1  -6  16        8.67        8.29      2.19 o
   0  -6  16        1.42        2.19      1.95 o
   1  -6  16       14.93       29.64      4.58 o
   2  -6  16        8.41        8.20      2.38 o
  -3  -5  16       21.64       17.23      2.34 o
  -2  -5  16       31.33       27.40      3.29 o
  -1  -5  16        0.02        2.57      1.86 o
   0  -5  16       26.79       27.02      2.57 o
   1  -5  16        0.01       -0.38      1.57 o
   2  -5  16       36.07       43.66      3.77 o
   3  -5  16       37.17       40.22      3.57 o
   4  -5  16        2.13        1.86      2.24 o
  -4  -4  16        2.46       11.53      7.43 o
  -3  -4  16        6.80        5.72      1.76 o
  -2  -4  16        0.03       -0.76      1.72 o
  -1  -4  16        7.88        7.10      1.91 o
   0  -4  16        2.03        2.14      1.38 o
   1  -4  16       90.14       76.35      4.67 o
   2  -4  16        2.66        0.95      1.29 o
   3  -4  16        2.17        1.95      1.48 o
   4  -4  16        0.40        1.29      1.86 o
  -4  -3  16       33.81       51.42      4.67 o
  -3  -3  16        4.12        5.39      2.53 o
  -2  -3  16        5.23        4.53      2.05 o
  -1  -3  16      124.67      143.50      6.48 o
   0  -3  16        2.10        3.19      0.95 o
   1  -3  16       20.23       21.40      1.95 o
   2  -3  16       12.43       11.30      1.57 o
   3  -3  16        9.44       10.44      1.67 o
   4  -3  16        3.73        1.33      1.48 o
   5  -3  16       62.44       51.53     10.91 o
  -4  -2  16       14.26       18.73      2.95 o
  -3  -2  16        1.06        5.58      2.38 o
  -2  -2  16        5.11        4.15      1.29 o
  -1  -2  16      166.27      177.81      7.77 o
   0  -2  16      251.92      217.28      9.20 o
   1  -2  16       34.50       38.41      2.67 o
   2  -2  16        6.62        8.34      1.48 o
   3  -2  16        0.27       -0.29      1.05 o
   4  -2  16      133.22      131.68      6.20 o
   5  -2  16       47.69       46.35      8.77 o
  -5  -1  16        0.05       -1.57      2.48 o
  -4  -1  16        1.85        5.53      2.34 o
  -3  -1  16        0.04        1.10      1.81 o
  -2  -1  16        1.62       -0.67      1.43 o
  -1  -1  16     1570.27     1678.66    107.35 o
   0  -1  16       50.97       63.48      3.48 o
   1  -1  16       65.54       79.49      3.67 o
   2  -1  16        1.36        2.18      0.49 o
   3  -1  16       76.70       76.78      2.56 o
   4  -1  16        6.22        9.19      1.15 o
   5  -1  16        3.56       -0.05      1.86 o
  -5   0  16        0.07       -1.81      1.81 o
  -4   0  16        3.92        2.76      3.29 o
  -3   0  16       11.58       11.87      2.05 o
  -2   0  16      724.07      726.27     26.45 o
  -1   0  16       10.30        8.72      1.72 o
   0   0  16       58.49       60.65     10.72 o
   1   0  16        4.31        4.40      0.93 o
   2   0  16        0.21        0.39      0.45 o
   3   0  16        7.67        8.09      3.24 o
   4   0  16       13.46       17.55      1.16 o
   5   0  16       12.31        6.96      2.43 o
   6   0  16        3.98       -1.53      2.34 o
  -5   1  16        1.12       -0.95      2.57 o
  -4   1  16        3.41        2.19      2.53 o
  -3   1  16       31.90       27.21      2.43 o
  -2   1  16       49.55       49.52      3.10 o
  -1   1  16       22.74       21.73      1.81 o
   0   1  16       20.37       16.88      3.65 o
   1   1  16        1.85       -0.05      0.59 o
   2   1  16       74.63       81.31      2.78 o
   3   1  16        1.73        1.15      0.49 o
   4   1  16       24.14       22.36      6.17 o
   5   1  16       18.91       15.63      1.51 o
   6   1  16        9.85       11.30      3.96 o
  -5   2  16        4.93        9.10      3.05 o
  -4   2  16        4.04        6.82      2.38 o
  -3   2  16        3.67        1.53      1.19 o
  -2   2  16       20.47       15.39      1.81 o
  -1   2  16        6.38        5.62      1.29 o
   0   2  16        2.99        2.79      0.81 o
   1   2  16       50.49       54.73      3.53 o
   2   2  16      118.38      128.42      2.99 o
   3   2  16        6.61        7.85      0.87 o
   4   2  16        0.91       -0.24      1.05 o
   5   2  16        4.44        2.38      2.14 o
   6   2  16        0.81       -1.76      1.76 o
  -5   3  16        0.73       -2.72      2.81 o
  -4   3  16        8.53       10.39      2.05 o
  -3   3  16        9.18        7.58      1.62 o
  -2   3  16        3.19       10.34      2.72 o
  -1   3  16       11.26        9.48      1.67 o
   0   3  16       69.27       73.58      7.74 o
   1   3  16        0.02        0.22      0.54 o
   2   3  16        4.02        3.05      0.46 o
   3   3  16       10.01        7.97      0.74 o
   4   3  16       19.72       14.87      1.95 o
   5   3  16       53.13       44.75      4.05 o
   6   3  16        2.85        1.81      3.00 o
  -4   4  16        8.54        8.58      2.48 o
  -3   4  16        0.37        0.86      2.05 o
  -2   4  16        2.78       -0.38      1.33 o
  -1   4  16        0.00        1.14      1.29 o
   0   4  16       45.09       48.92      4.42 o
   1   4  16        3.03        3.31      0.56 o
   2   4  16        5.34        4.95      0.63 o
   3   4  16        4.80        5.03      1.00 o
   4   4  16        8.19        8.70      3.12 o
   5   4  16        9.24        9.34      3.15 o
  -4   5  16        0.35        1.22      1.38 o
  -3   5  16        0.05        0.01      1.44 o
  -2   5  16        1.03       -1.24      1.83 o
  -1   5  16       26.67       20.72      1.56 o
   0   5  16        2.70       19.93     40.42 o
   1   5  16        4.23        2.63      0.61 o
   2   5  16        0.57       -0.32      0.59 o
   3   5  16       56.84       69.74      2.88 o
   4   5  16        0.02       -0.67      2.29 o
   5   5  16        4.45        5.77      2.95 o
  -3   6  16        0.59       -1.87      2.29 o
  -2   6  16      239.48      281.33     30.57 o
  -1   6  16        1.88        1.91      0.87 o
   0   6  16        0.95       -0.45      0.61 o
   1   6  16        1.52        2.22      0.76 o
   2   6  16       38.07       35.56      1.97 o
   3   6  16        0.02        0.79      0.93 o
   4   6  16        0.22        2.91      2.67 o
  -3   7  16       57.61       69.90      5.65 o
  -2   7  16        3.76        4.80      1.43 o
  -1   7  16        2.07        0.36      1.18 o
   0   7  16        2.87        2.40      1.00 o
   1   7  16       11.38        9.67      1.69 o
   2   7  16        4.44        3.16      1.20 o
   3   7  16        3.69        5.72      3.00 o
   4   7  16        0.13        2.76      1.86 o
  -1   8  16        1.00        3.46      1.74 o
   0   8  16        5.43        4.85      1.53 o
   1   8  16        0.21        4.00      1.46 o
   2   8  16        5.28        5.57      1.40 o
   3   8  16        0.96        3.97      2.24 o
  -1  -6  17       94.19       97.94      7.67 o
   0  -6  17        0.00       -0.05      2.24 o
   1  -6  17        0.36        1.10      2.29 o
   2  -6  17        9.67        8.82      2.86 o
  -2  -5  17       51.24       59.76      5.00 o
  -1  -5  17       19.06       25.50      2.81 o
   0  -5  17       11.63        7.53      2.29 o
   1  -5  17        0.29        1.10      1.72 o
   2  -5  17       29.89       23.50      2.86 o
   3  -5  17        2.28        4.05      2.86 o
  -3  -4  17        1.28        6.48      3.00 o
  -2  -4  17       51.21       58.76      4.53 o
  -1  -4  17        2.31        1.05      1.67 o
   0  -4  17        0.65        7.67      2.24 o
   1  -4  17       11.99       10.15      1.95 o
   2  -4  17        7.87       12.49      2.14 o
   3  -4  17        4.07        2.95      1.76 o
   4  -4  17        0.50       -1.14      2.24 o
  -4  -3  17        9.20        8.82      2.72 o
  -3  -3  17       59.04       61.77      4.72 o
  -2  -3  17        2.64        3.15      1.91 o
  -1  -3  17       37.41       37.13      3.29 o
   0  -3  17        3.09        4.15      1.57 o
   1  -3  17      177.08      143.21      6.91 o
   2  -3  17        5.41        7.43      1.38 o
   3  -3  17       38.08       39.18      2.91 o
   4  -3  17        0.01        0.43      1.43 o
   5  -3  17        0.10       -0.13      1.28 o
  -4  -2  17      155.17      205.03     11.39 o
  -3  -2  17       11.41       11.96      2.10 o
  -2  -2  17        0.71       -0.81      2.86 o
  -1  -2  17       18.41       18.97      2.19 o
   0  -2  17      261.00      234.96      9.72 o
   1  -2  17       24.35       23.97      2.24 o
   2  -2  17        5.18        5.67      1.24 o
   3  -2  17       21.58       23.78      2.14 o
   4  -2  17        0.03        0.19      1.24 o
   5  -2  17        0.01        2.62      2.86 o
  -4  -1  17        5.55        6.39      2.53 o
  -3  -1  17       12.86       16.39      2.72 o
  -2  -1  17        8.51        7.91      1.95 o
  -1  -1  17        0.03        1.33      1.38 o
   0  -1  17        5.69        6.96      1.33 o
   1  -1  17        2.57        1.62      1.05 o
   2  -1  17        3.29        4.44      1.00 o
   3  -1  17        0.01       -0.65      0.78 o
   4  -1  17        8.52        9.40      1.79 o
  -5   0  17        2.80        3.48      2.19 o
  -4   0  17       18.29       19.49      2.95 o
  -3   0  17       19.22       21.49      2.57 o
  -2   0  17        8.59        3.96      2.48 o
  -1   0  17       63.79       55.52      3.43 o
   0   0  17        0.14        0.57      1.24 o
   2   0  17       45.42       47.90      1.54 o
   3   0  17      149.09      155.27      8.60 o
   4   0  17       51.60       61.29      2.51 o
   5   0  17        0.43       -0.62      1.43 o
  -5   1  17        2.20        4.77      2.86 o
  -4   1  17        7.62        6.39      2.10 o
  -3   1  17        0.17        6.20      2.05 o
  -2   1  17      168.51      160.28      7.82 o
  -1   1  17        5.13        6.82      1.86 o
   0   1  17        4.47        3.96      0.91 o
   1   1  17       22.29       25.45      1.70 o
   2   1  17        1.90        1.61      0.67 o
   3   1  17      101.53      104.75      2.93 o
   4   1  17        0.24       -0.48      1.26 o
   5   1  17        3.23        4.59      1.26 o
   6   1  17        1.43       27.79      9.01 o
  -4   2  17        9.64        8.96      3.05 o
  -3   2  17       24.96       27.12      2.72 o
  -2   2  17       61.44       57.95      3.34 o
   0   2  17       70.72       61.10      4.00 o
   1   2  17       34.19       31.57      1.59 o
   2   2  17       57.50       57.44      3.05 o
   3   2  17       14.19       16.13      1.22 o
   4   2  17        3.22        0.52      1.43 o
   5   2  17        0.09       -0.15      1.00 o
  -4   3  17       43.25       47.13      4.86 o
  -3   3  17        3.19        1.81      1.86 o
  -2   3  17        0.47       -0.86      1.76 o
  -1   3  17       14.59       12.15      1.57 o
   0   3  17        0.17       -1.17      3.26 o
   1   3  17       51.73       53.56      3.65 o
   2   3  17        2.83        2.01      0.51 o
   3   3  17        1.52        2.16      0.58 o
   4   3  17        0.08       -1.29      1.29 o
   5   3  17       66.87       59.29      5.24 o
  -4   4  17       25.42       28.31      3.24 o
  -3   4  17        1.34        6.96      2.38 o
  -2   4  17        3.72        6.53      1.91 o
  -1   4  17        3.46        4.29      1.43 o
   0   4  17       19.47       17.54      1.26 o
   1   4  17       21.44       21.53      2.21 o
   2   4  17       16.52       16.13      1.03 o
   3   4  17        0.48        1.11      0.92 o
   4   4  17        0.01        0.73      1.21 o
   5   4  17        3.85        6.15      2.86 o
  -4   5  17        0.01       -1.77      2.34 o
  -3   5  17        0.00       -1.11      1.39 o
  -2   5  17        7.15        7.20      1.44 o
  -1   5  17       78.43       74.98      9.48 o
   0   5  17        0.50        0.06      3.72 o
   1   5  17        0.68        1.44      0.94 o
   2   5  17        0.06        0.77      0.74 o
   3   5  17        3.11        6.44      1.28 o
   4   5  17        8.29       14.08      1.39 o
   5   5  17        2.92        4.00      3.24 o
  -3   6  17        0.53        5.40      4.22 o
  -2   6  17        5.21        2.30      1.20 o
  -1   6  17        4.22        2.97      1.28 o
   0   6  17       10.12       11.24      1.47 o
   1   6  17        5.40        4.27      1.01 o
   2   6  17        1.37        2.53      1.55 o
   3   6  17        1.37        1.64      1.67 o
   4   6  17        2.91        4.45      1.61 o
  -2   7  17        7.86        9.54      1.89 o
  -1   7  17        3.84        5.16      1.46 o
   0   7  17        0.26       -0.01      0.85 o
   1   7  17        0.36        2.00      1.48 o
   2   7  17        0.23        1.74      1.12 o
   3   7  17       17.68       18.94      2.78 o
  -1   8  17        0.01       -1.19      1.19 o
   0   8  17        3.27        4.65      1.46 o
   1   8  17        0.16        0.26      1.32 o
   2   8  17       15.22       15.10      1.89 o
   0  -6  18       20.20       20.40      3.29 o
   1  -6  18        1.76       -0.05      2.38 o
  -2  -5  18        4.45        7.91      2.43 o
  -1  -5  18       31.99       25.12      3.19 o
   0  -5  18       12.94       16.25      3.77 o
   1  -5  18        3.22        4.34      2.00 o
   2  -5  18        2.07        7.34      2.53 o
   3  -5  18      124.06      159.56      9.34 o
  -3  -4  18       32.03       28.31      3.77 o
  -2  -4  18       76.92       92.12      6.82 o
  -1  -4  18        0.84        1.76      1.86 o
   0  -4  18        3.75        0.91      1.76 o
   1  -4  18        0.17       -1.38      1.38 o
   2  -4  18       23.66       30.88      2.95 o
   3  -4  18       42.24       35.98      3.81 o
   4  -4  18       49.80       54.76      4.15 o
  -3  -3  18       65.79       70.20      5.86 o
  -2  -3  18       14.94       14.25      1.67 o
  -1  -3  18       93.28       96.84      5.72 o
   0  -3  18        2.97        2.29      1.72 o
   1  -3  18        0.53       -0.14      0.95 o
   2  -3  18        4.82        4.05      1.48 o
   3  -3  18       25.69       26.12      2.67 o
   4  -3  18        0.36        0.43      1.67 o
  -4  -2  18       90.18      104.90      6.91 o
  -3  -2  18        0.15       -0.62      2.38 o
  -2  -2  18        0.01        0.24      2.00 o
  -1  -2  18        4.92        3.05      1.53 o
   0  -2  18       25.13       14.96      1.81 o
   1  -2  18        3.91        2.53      1.24 o
   2  -2  18        0.03        1.05      1.19 o
   3  -2  18       14.68       12.77      1.86 o
   4  -2  18       22.79       19.87      2.24 o
  -4  -1  18        1.27        5.05      2.67 o
  -3  -1  18        0.09       -0.19      1.48 o
  -2  -1  18       13.04       10.58      1.95 o
  -1  -1  18        0.02        2.00      1.81 o
   0  -1  18      150.78      161.75      7.01 o
   1  -1  18       10.48       10.39      1.62 o
   2  -1  18        6.35        4.37      0.58 o
   3  -1  18        4.92        5.61      0.95 o
   4  -1  18       42.72       46.00      3.41 o
  -4   0  18        0.00       20.45      5.48 o
  -3   0  18        0.15       -1.24      2.14 o
  -2   0  18       13.14        6.86      1.57 o
  -1   0  18       82.13       79.30      4.29 o
   1   0  18       21.74       23.50      1.81 o
   2   0  18       13.11       12.37      0.85 o
   3   0  18       30.13       36.49      4.14 o
   4   0  18        0.18        1.55      1.31 o
  -4   1  18        0.28        0.19      1.72 o
  -3   1  18        4.02        4.62      1.67 o
  -2   1  18       55.19       61.29      3.53 o
  -1   1  18      123.84      119.96      5.86 o
   0   1  18        0.74        2.95      1.48 o
   1   1  18        5.17        3.07      0.99 o
   2   1  18        0.59        0.79      0.54 o
   3   1  18      513.62      542.17     16.10 o
   4   1  18        3.88        4.58      1.62 o
   5   1  18        0.03       -1.14      1.67 o
  -4   2  18        0.19       -0.57      1.53 o
  -3   2  18        0.63        4.19      2.43 o
  -2   2  18       50.41       47.94      3.05 o
  -1   2  18        1.14        2.10      1.38 o
   0   2  18       11.19       10.48      1.48 o
   1   2  18        9.25        8.51      1.02 o
   2   2  18      384.98      430.73     16.08 o
   3   2  18        2.07        1.73      1.01 o
   4   2  18       27.99       30.84      2.62 o
   5   2  18        0.45        1.12      1.34 o
  -4   3  18        1.02        0.00      2.48 o
  -3   3  18      125.83      128.11      7.15 o
  -2   3  18       14.27       10.15      1.81 o
  -1   3  18       14.47        9.63      1.62 o
   0   3  18        4.02        4.05      1.24 o
   1   3  18      138.76      144.98      4.69 o
   2   3  18        7.94       14.17      1.28 o
   3   3  18        0.05        0.70      0.54 o
   4   3  18        0.08        0.19      1.43 o
   5   3  18        3.29        1.32      3.69 o
  -4   4  18        0.00        0.76      2.95 o
  -3   4  18        5.86        2.67      2.29 o
  -2   4  18        1.80        3.96      1.33 o
  -1   4  18        4.27        6.67      2.05 o
   0   4  18       16.70       17.17      3.62 o
   1   4  18        7.10        7.25      0.68 o
   2   4  18       10.84        9.37      2.18 o
   3   4  18        4.78        4.78      1.38 o
   4   4  18        0.95        5.72      1.81 o
   5   4  18        0.01        1.14      3.00 o
  -3   5  18        0.03       -0.23      1.81 o
  -2   5  18        1.60        5.76      1.62 o
  -1   5  18        3.74        3.65      1.31 o
   0   5  18       40.56       41.05     10.48 o
   1   5  18        0.00       -0.61      0.61 o
   2   5  18        0.54        1.13      1.13 o
   3   5  18        0.12        1.64      1.86 o
   4   5  18        2.31        3.87      1.38 o
  -3   6  18        0.14       -2.34      2.34 o
  -2   6  18        3.76        4.03      1.59 o
  -1   6  18       22.76       23.69      4.46 o
   0   6  18        2.34        1.98      1.02 o
   1   6  18        2.37        3.26      1.06 o
   2   6  18        2.69        5.11      2.50 o
   3   6  18        1.37        0.13      0.83 o
   4   6  18        9.89        9.82      1.39 o
  -2   7  18        0.01       -1.64      1.64 o
  -1   7  18        8.38        4.94      1.97 o
   0   7  18        0.09        1.04      2.56 o
   1   7  18        1.41        2.51      1.57 o
   2   7  18        3.48        3.05      1.56 o
   3   7  18        0.04        2.24      2.48 o
   0   8  18        1.37        1.95      1.70 o
   1   8  18        0.01        3.68      1.80 o
  -1  -5  19      210.51      253.02     15.54 o
   0  -5  19        1.82       -2.10      2.24 o
   1  -5  19       14.22       14.77      2.53 o
   2  -5  19        3.37        5.00      2.48 o
  -2  -4  19       20.00       26.83      3.43 o
  -1  -4  19        7.27       11.58      2.53 o
   0  -4  19        2.61        2.67      1.43 o
   1  -4  19       21.66       21.68      2.72 o
   2  -4  19        0.96        3.48      1.95 o
   3  -4  19        4.92       11.96      3.10 o
  -3  -3  19       23.35       29.79      3.43 o
  -2  -3  19       13.44       12.15      2.86 o
  -1  -3  19        0.75       -1.10      1.76 o
   0  -3  19        7.47        8.86      1.81 o
   1  -3  19        0.11       -0.24      1.38 o
   2  -3  19       30.91       36.13      2.91 o
   3  -3  19        1.29        0.43      3.57 o
   4  -3  19        9.29        9.01      1.95 o
  -3  -2  19       20.45       20.92      2.67 o
  -2  -2  19       32.91       24.54      2.48 o
  -1  -2  19        2.10        2.53      1.67 o
   0  -2  19       28.97       25.02      2.24 o
   1  -2  19       30.24       29.64      2.57 o
   2  -2  19        0.68        0.19      1.24 o
   3  -2  19        4.95        7.10      1.62 o
   4  -2  19        7.02        8.91      1.72 o
  -4  -1  19       80.74       99.61      6.20 o
  -3  -1  19        1.66        2.48      2.48 o
  -2  -1  19        0.66       -1.67      1.95 o
  -1  -1  19       51.70       48.99      3.38 o
   0  -1  19       16.04       18.01      1.86 o
   1  -1  19       24.44       19.30      1.81 o
   2  -1  19        0.09        0.00      1.05 o
   3  -1  19       11.90       15.24      1.25 o
   4  -1  19       28.59       28.79      2.48 o
  -4   0  19        6.89       15.01      3.29 o
  -3   0  19        4.87        3.86      2.19 o
  -2   0  19        4.43        7.86      4.62 o
  -1   0  19       51.84       46.90      2.95 o
   0   0  19        1.21        1.53      1.57 o
   1   0  19       20.19       20.68      1.67 o
   2   0  19        8.06        7.51      0.78 o
   3   0  19        1.77        1.74      0.91 o
   4   0  19      265.60      236.34      9.34 o
  -4   1  19        2.76        0.71      2.10 o
  -3   1  19       10.13        8.86      1.91 o
  -2   1  19        3.23        1.67      1.24 o
  -1   1  19      288.91      277.95     11.39 o
   0   1  19        5.73        2.72      1.62 o
   1   1  19        4.90        6.29      1.67 o
   2   1  19        0.14        0.15      0.62 o
   3   1  19      404.47      449.02     18.05 o
   4   1  19        0.10        0.29      1.57 o
  -4   2  19        0.00        2.00      2.43 o
  -3   2  19        6.11        8.44      2.62 o
  -2   2  19      568.48      591.30     22.49 o
  -1   2  19       15.68       13.25      1.86 o
   0   2  19       28.99       20.16      2.29 o
   1   2  19        1.83        5.05      1.43 o
   2   2  19       54.15       57.72      3.45 o
   3   2  19        8.81        8.75      1.83 o
   4   2  19        0.25        1.00      1.72 o
   5   2  19        3.78        4.94      1.59 o
  -4   3  19        2.12        2.43      2.14 o
  -3   3  19       45.86       33.55      3.19 o
  -2   3  19       14.92       15.20      2.24 o
  -1   3  19        1.58        0.86      1.72 o
   0   3  19        2.14       -0.43      1.24 o
   1   3  19        7.91        8.79      1.04 o
   2   3  19        0.25        0.21      0.64 o
   3   3  19       29.19       27.66      1.70 o
   4   3  19        9.58       11.01      2.19 o
   5   3  19        4.77        2.18      1.31 o
  -3   4  19        1.16       -1.57      2.29 o
  -2   4  19       20.41       18.83      3.00 o
  -1   4  19        7.48        4.10      1.67 o
   0   4  19        0.00       -0.06      1.12 o
   1   4  19        0.47        0.73      0.80 o
   2   4  19       30.84       32.14      2.94 o
   3   4  19        1.33        3.40      1.19 o
   4   4  19        6.85        5.52      1.14 o
   5   4  19        8.52        7.20      2.95 o
  -3   5  19        0.32       -0.77      1.89 o
  -2   5  19        0.00       -0.45      1.38 o
  -1   5  19        0.01        1.66      1.52 o
   0   5  19        6.77        7.97      4.31 o
   1   5  19        7.38        8.22      1.98 o
   2   5  19        1.25        0.54      0.88 o
   3   5  19        0.64        2.90      1.12 o
   4   5  19        2.83        2.25      1.13 o
  -2   6  19        0.00        1.60      1.69 o
  -1   6  19       10.25       14.93      2.12 o
   0   6  19       12.52       10.46      1.25 o
   1   6  19        0.01        0.33      1.08 o
   2   6  19        0.87        1.29      1.45 o
   3   6  19        0.45       -1.24      1.29 o
   4   6  19        0.80       -0.60      1.34 o
  -1   7  19        3.61        6.22      1.73 o
   0   7  19        0.02        3.53      1.23 o
   1   7  19        0.39       -0.93      1.74 o
   2   7  19        0.20       -0.25      1.49 o
   3   7  19       41.53       42.32      3.31 o
   0  -5  20        0.01       -0.57      2.14 o
   1  -5  20        8.38        7.58      2.43 o
  -2  -4  20        0.37        0.49      1.40 o
  -1  -4  20       40.28       32.79      3.57 o
   0  -4  20        3.25        4.00      2.29 o
   1  -4  20        0.67        5.77      2.86 o
   2  -4  20       18.42       19.02      3.38 o
   3  -4  20       75.32       92.22      6.20 o
  -2  -3  20        7.88        6.39      2.34 o
  -1  -3  20        0.03        0.95      1.29 o
   0  -3  20        0.01       -1.24      1.57 o
   1  -3  20        0.30       -0.86      1.62 o
   2  -3  20        1.11       -1.14      1.57 o
   3  -3  20       24.03       27.40      2.95 o
  -3  -2  20        1.31        0.76      2.34 o
  -2  -2  20       45.90       47.04      4.48 o
  -1  -2  20        5.20        4.84      2.38 o
   0  -2  20       53.62       59.62      3.72 o
   1  -2  20       11.17        9.82      1.72 o
   2  -2  20        9.84        8.24      1.43 o
   3  -2  20        0.08        2.00      1.62 o
   4  -2  20        6.35        5.86      1.91 o
  -3  -1  20       38.80       48.99      4.58 o
  -2  -1  20        1.36        1.38      1.81 o
  -1  -1  20        5.77        2.24      1.81 o
   0  -1  20       14.81       15.30      2.05 o
   1  -1  20      135.52      131.11      6.24 o
   2  -1  20        1.24        2.05      1.33 o
   3  -1  20        6.18        9.70      1.13 o
   4  -1  20        0.51        0.48      1.14 o
  -4   0  20        0.20        2.95      2.95 o
  -3   0  20        1.21        2.91      2.91 o
  -2   0  20        0.01        0.91      1.53 o
  -1   0  20       10.16        5.72      1.95 o
   0   0  20      461.63      438.46     16.16 o
   1   0  20        3.34        3.38      1.24 o
   2   0  20        0.02        0.39      0.76 o
   3   0  20        0.93        1.54      0.96 o
   4   0  20       37.88       35.84      3.05 o
  -4   1  20        5.27        7.20      2.24 o
  -3   1  20       12.11       11.34      2.48 o
  -2   1  20        5.52       10.72      2.67 o
  -1   1  20      302.96      299.63     12.30 o
   0   1  20       24.95       22.16      2.14 o
   1   1  20        0.01        0.33      1.43 o
   2   1  20        0.54        1.79      0.84 o
   3   1  20        5.16        5.32      1.95 o
   4   1  20        3.71        4.05      1.76 o
  -4   2  20        0.27       10.58      3.48 o
  -3   2  20        1.11        2.34      3.05 o
  -2   2  20       44.00       40.32      3.19 o
  -1   2  20        0.31       -0.14      1.48 o
   0   2  20        0.02        1.10      1.67 o
   1   2  20        0.03       30.98      6.62 o
   2   2  20       13.61       16.50      1.10 o
   3   2  20       32.52       33.77      2.64 o
   4   2  20        0.41        1.67      2.14 o
   5   2  20        1.49        1.83      1.35 o
  -3   3  20        7.09        5.00      2.29 o
  -2   3  20        2.85       -0.38      1.95 o
  -1   3  20        7.28        9.44      2.53 o
   0   3  20        5.23       14.54      2.72 o
   1   3  20        3.33        2.34      2.53 o
   2   3  20       25.37       24.79      1.16 o
   3   3  20       66.70       68.84      3.67 o
   4   3  20        0.44        5.77      2.29 o
   5   3  20        8.00        4.93      1.74 o
  -3   4  20        0.00        1.53      3.29 o
  -2   4  20        8.18        4.38      2.14 o
  -1   4  20        1.47       10.72      2.62 o
   0   4  20       21.78       22.64      1.78 o
   1   4  20       21.20       22.31      3.16 o
   2   4  20        3.26        2.00      0.81 o
   3   4  20        1.46        1.83      1.43 o
   4   4  20        2.60        5.60      2.04 o
  -3   5  20       11.99       18.00      2.37 o
  -2   5  20        1.52        1.02      2.26 o
  -1   5  20        0.71        2.11      2.55 o
   0   5  20        9.27        8.66      1.48 o
   1   5  20       10.28        9.50      1.19 o
   2   5  20        0.04       -0.69      1.15 o
   3   5  20        0.81        2.38      2.84 o
   4   5  20        0.29        1.85      1.24 o
  -2   6  20        0.29        1.11      1.44 o
  -1   6  20        1.52        3.57      1.58 o
   0   6  20        3.67        3.87      1.56 o
   1   6  20        2.12        5.31      2.98 o
   2   6  20        2.45        5.12      1.86 o
   3   6  20        1.84        0.43      1.57 o
  -1   7  20       44.01       36.89      8.89 o
   0   7  20        0.75        2.52      3.53 o
   1   7  20        0.08        4.95      1.75 o
   2   7  20        0.29        0.78      1.70 o
  -1  -4  21       41.93       51.57      5.62 o
   0  -4  21       16.05       12.25      2.53 o
   1  -4  21        3.08        2.53      2.24 o
   2  -4  21        4.79        7.96      2.72 o
  -2  -3  21       65.22       64.48      5.48 o
  -1  -3  21       79.66       88.65      6.15 o
   0  -3  21        0.53       -0.71      1.81 o
   1  -3  21        3.41        3.38      1.86 o
   2  -3  21       17.19       18.06      2.86 o
   3  -3  21       30.71       32.17      3.29 o
  -3  -2  21       12.97       18.21      3.48 o
  -2  -2  21       32.69       37.08      4.43 o
  -1  -2  21        3.69        2.67      1.62 o
   0  -2  21       25.73       26.12      3.29 o
   1  -2  21        0.77       -1.19      1.53 o
   2  -2  21        0.58        5.67      1.91 o
   3  -2  21       41.38       41.84      3.53 o
   4  -2  21       44.51       41.56      3.67 o
  -3  -1  21        9.52        7.10      2.95 o
  -2  -1  21        3.34        0.57      2.57 o
  -1  -1  21        7.16        7.96      2.81 o
   0  -1  21        5.24        3.22      1.25 o
   1  -1  21       87.53       76.40      4.43 o
   2  -1  21        0.00        1.05      1.33 o
   3  -1  21        0.06        0.52      0.98 o
  -3   0  21        5.32        7.72      3.00 o
  -2   0  21        0.06       -2.34      2.34 o
  -1   0  21        0.34        8.01      2.62 o
   0   0  21        0.30       -1.67      1.67 o
   1   0  21        4.91       -0.19      1.62 o
   2   0  21        6.25        7.91      1.86 o
   3   0  21       16.59       14.60      1.47 o
   4   0  21        1.63        2.48      3.34 o
  -3   1  21        0.03        1.57      2.67 o
  -2   1  21        1.11        3.43      2.48 o
  -1   1  21        0.07        0.95      1.33 o
   0   1  21       44.76       42.37      3.24 o
   1   1  21       12.76       12.01      1.95 o
   2   1  21        6.93        5.81      0.81 o
   3   1  21        4.85        3.79      1.21 o
   4   1  21       16.74       15.44      2.57 o
  -3   2  21        0.14        4.72      2.81 o
  -2   2  21        0.00       -1.43      2.19 o
  -1   2  21       65.32       54.57      3.43 o
   0   2  21        5.94        4.24      1.53 o
   1   2  21       11.26        9.34      1.72 o
   2   2  21        0.00        0.73      0.96 o
   3   2  21       35.45       34.79      3.15 o
   4   2  21       40.69       41.80      3.72 o
  -3   3  21        0.05       -0.86      2.48 o
  -2   3  21       46.49       46.94      3.77 o
  -1   3  21       57.23       76.59     10.10 o
   0   3  21        1.35        2.67      2.91 o
   1   3  21        3.42        2.24      1.23 o
   2   3  21        0.01       -0.50      0.81 o
   3   3  21       19.40       18.39      2.36 o
   4   3  21        3.59        5.96      2.67 o
  -3   4  21       12.32       13.06      2.86 o
  -2   4  21        7.66        9.82      2.95 o
  -1   4  21        0.01        6.05      2.29 o
   0   4  21        0.08        1.57      1.24 o
   1   4  21        2.41        1.54      1.57 o
   2   4  21       84.76       94.17      8.98 o
   3   4  21        3.37        7.68      4.29 o
   4   4  21        2.59       -0.14      1.91 o
  -2   5  21        4.54        6.69      2.06 o
  -1   5  21        0.59       -0.81      1.33 o
   0   5  21        0.05        3.17      1.50 o
   1   5  21       31.92       35.06      3.77 o
   2   5  21        0.00        0.44      1.25 o
   3   5  21        4.06        2.86      1.54 o
  -1   6  21        3.79        5.12      2.05 o
   0   6  21        0.03       -0.37      1.22 o
   1   6  21        0.08       -0.67      1.52 o
   2   6  21        1.11        0.35      1.79 o
   3   6  21        0.75        0.25      1.36 o
   1   7  21        1.94        1.11      1.83 o
  -1  -3  22       52.37       60.53      5.15 o
   0  -3  22        0.09       -0.71      1.24 o
   1  -3  22        2.88        7.24      2.72 o
   2  -3  22        1.90        2.76      2.43 o
  -2  -2  22        2.19        5.10      2.67 o
  -1  -2  22        1.58        7.82      2.14 o
   0  -2  22       13.27       15.35      2.53 o
   1  -2  22        0.57        2.19      2.05 o
   2  -2  22        2.28        7.67      2.24 o
   3  -2  22        0.28        0.71      1.72 o
  -2  -1  22       13.50       13.49      3.00 o
  -1  -1  22       22.50       16.49      2.91 o
   0  -1  22        0.14        4.58      2.38 o
   1  -1  22        5.71        3.15      1.81 o
   2  -1  22        0.04        0.76      1.67 o
   3  -1  22        9.20       10.03      1.83 o
  -3   0  22        0.38       -0.33      2.14 o
  -2   0  22       16.71       15.49      3.34 o
  -1   0  22        4.20        3.34      1.43 o
   0   0  22       17.70       21.64      3.05 o
   1   0  22       45.61       41.22      3.19 o
   2   0  22        6.33       13.87      2.57 o
   3   0  22        3.86        5.93      1.21 o
  -3   1  22        0.05        5.58      3.43 o
  -2   1  22        8.68        7.58      2.14 o
  -1   1  22        5.03        5.77      2.76 o
   0   1  22        8.15        7.15      2.24 o
   1   1  22       15.99       12.15      1.91 o
   2   1  22        1.16       -0.90      1.12 o
   3   1  22        4.45        8.24      2.19 o
   4   1  22       21.06       17.49      2.76 o
  -3   2  22        2.42        8.24      3.10 o
  -2   2  22       10.45        7.91      2.53 o
  -1   2  22       20.35       15.35      2.57 o
   0   2  22       46.01       38.37      3.15 o
   1   2  22        1.55        1.43      1.57 o
   2   2  22        0.96        2.19      0.90 o
   3   2  22        4.42        3.53      4.38 o
   4   2  22       68.26       60.00      4.43 o
  -2   3  22        3.70        6.82      2.81 o
  -1   3  22        1.48       -0.57      2.00 o
   0   3  22        0.02       -1.72      1.72 o
   1   3  22        1.28        0.67      1.60 o
   2   3  22        0.01        0.37      1.10 o
   3   3  22      251.15      287.00      9.65 o
   4   3  22        0.02       -2.14      2.14 o
  -2   4  22      126.89      117.81      7.82 o
  -1   4  22        4.82        4.85      1.74 o
   0   4  22        2.95        3.27      1.29 o
   1   4  22        3.29        3.03      1.12 o
   2   4  22       85.79       87.07      4.15 o
   3   4  22        3.11        8.04      3.00 o
  -2   5  22        0.62        2.19      1.95 o
  -1   5  22        7.57       10.47      5.46 o
   0   5  22        2.92        1.77      2.86 o
   1   5  22       23.58       26.81      5.08 o
   2   5  22        5.79        6.88      1.60 o
   3   5  22       12.57       13.79      2.04 o
   0   6  22        1.49       10.33     11.23 o
   1   6  22        8.16        6.05      3.93 o
   2   6  22        0.41        1.58      2.05 o
   0  -3  23        5.23        8.39      2.57 o
   1  -3  23        0.58        1.10      1.95 o
  -1  -2  23       10.37        5.58      1.95 o
   0  -2  23        2.15        5.10      2.19 o
   1  -2  23        6.66        5.24      1.95 o
   2  -2  23        5.00        5.58      2.53 o
  -2  -1  23        4.75        1.76      2.19 o
  -1  -1  23       10.26       12.92      2.62 o
   0  -1  23        2.96        2.29      2.10 o
   1  -1  23        8.95        6.72      4.62 o
   2  -1  23        4.62        7.82      2.05 o
   3  -1  23       14.98       11.79      1.62 o
  -2   0  23        4.71        9.34      3.29 o
  -1   0  23        5.27        9.44      2.81 o
   0   0  23       20.42       14.49      2.53 o
   1   0  23        0.26        1.81      1.43 o
   2   0  23       12.64       12.60      1.59 o
   3   0  23        0.08       -0.10      1.76 o
  -2   1  23        1.32        4.43      3.10 o
  -1   1  23        0.12       -1.43      1.53 o
   0   1  23        0.38       -1.10      1.81 o
   1   1  23        0.06        0.10      1.29 o
   2   1  23        2.19        0.79      1.34 o
   3   1  23        1.21        0.48      1.62 o
  -2   2  23        0.19        8.05      3.62 o
  -1   2  23       12.16       15.68      2.76 o
   0   2  23       95.66       89.17      5.62 o
   1   2  23        0.79        4.19      1.86 o
   2   2  23        0.04        1.33      1.36 o
   3   2  23        0.00       -0.52      2.14 o
  -2   3  23        2.62        4.81      2.53 o
  -1   3  23      223.71      212.22     11.15 o
   0   3  23        5.24        4.10      1.95 o
   1   3  23        2.20        3.18      1.24 o
   2   3  23        1.42        6.70      4.10 o
   3   3  23       49.27       54.57      4.19 o
  -1   4  23        1.12       -1.37      1.55 o
   0   4  23        2.24        2.63      1.32 o
   1   4  23        0.10        2.51      1.13 o
   2   4  23       14.62       16.86      2.45 o
   3   4  23        0.11        2.31      1.70 o
  -1   5  23        4.79        8.53      2.07 o
   0   5  23        0.12       -0.57      1.22 o
   1   5  23        0.07        1.09      1.86 o
   2   5  23        2.29        5.65      2.19 o
   0  -2  24        0.95        3.83      2.79 o
   1  -2  24        0.41       -1.57      2.05 o
  -1  -1  24       46.10       28.83      3.72 o
   0  -1  24        0.30       -1.33      2.29 o
   1  -1  24        1.37        1.72      1.39 o
   2  -1  24        5.30        7.43      2.29 o
  -1   0  24        0.02       14.54      3.34 o
   0   0  24        2.41        3.57      2.57 o
   1   0  24        6.90        2.38      2.24 o
   2   0  24        0.02        7.10      2.34 o
   3   0  24        9.39       11.10      1.95 o
  -2   1  24        3.27       -1.76      2.95 o
  -1   1  24        0.40       -2.57      3.43 o
   0   1  24        0.80        0.95      2.10 o
   1   1  24      140.08      114.81      7.01 o
   2   1  24        0.26        1.32      2.22 o
   3   1  24        3.40        1.48      1.86 o
  -1   2  24        0.55        9.06      3.19 o
   0   2  24       77.11       72.30      4.96 o
   1   2  24       12.64       10.63      2.43 o
   2   2  24        5.57        6.68      1.72 o
   3   2  24        5.16        6.67      2.34 o
  -1   3  24       36.54       29.41      3.53 o
   0   3  24        0.03       -1.10      2.34 o
   1   3  24        3.58        1.71      1.57 o
   2   3  24        1.10        0.47      1.50 o
   3   3  24        2.63        1.67      1.81 o
  -1   4  24        5.87        1.40      1.86 o
   0   4  24        0.42        2.62      3.55 o
   1   4  24        2.94        1.34      1.38 o
   2   4  24        0.59        1.88      2.31 o
   1   5  24        1.83        4.15      2.19 o
   1  -1  25        3.74       -0.19      2.57 o
   0   0  25        0.49       -1.33      2.00 o
   1   0  25        2.00        6.05      2.76 o
   2   0  25        2.03        4.00      2.38 o
  -1   1  25       11.61       11.44      3.19 o
   0   1  25        0.48        4.72      2.29 o
   1   1  25        0.34        1.67      2.19 o
   2   1  25        0.21        0.02      1.41 o
  -1   2  25        0.00       -2.05      2.57 o
   0   2  25        5.44        7.24      2.86 o
   1   2  25       11.25       10.16      1.57 o
   2   2  25        2.52        3.67      2.29 o
   0   3  25       23.25       21.11      3.15 o
   1   3  25        0.29       -0.33      1.60 o
   2   3  25        0.71        0.67      2.14 o
   1   4  25        0.12        4.67      2.34 o
 
